# Supplementary material for: Gene Expression Profiles of the Immuno-Transcriptome in Equine Asthma
Source: Animals (Basel). 2022 Dec 20;13(1):4. doi: 10.3390/ani13010004 (PMC9817691; doi:10.3390/ani13010004)
Supplement: Supplementary file 1 [file animals-13-00004-s001.zip › Table S1.xlsx]

## Sheet: Table S1
Table S1: Differentialy expressed genes between SEA horses and control groups
Genes significantly over-expressed and under-expressed in the BAL of the SEA-affected horses group compared to the control one.
SEA UPREGULATED
Horse Ensembl Transcript ID	Fold Change	GeneSymbol	Description
ENSECAT00000000039	15.7915	CCL17	chemokine (C-C motif) ligand 17 [Source:HGNC Symbol;Acc:10615]
ENSECAT00000011447	14.2651	MBP	myelin basic protein [Source:HGNC Symbol;Acc:6925]
ENSECAT00000022364	11.9226	TG	thyroglobulin [Source:HGNC Symbol;Acc:11764]
ENSECAT00000016784	10.4284	TBC1D9	TBC1 domain family, member 9 (with GRAM domain) [Source:HGNC Symbol;Acc:21710]
ENSECAT00000009688	10.2535	CASS4	Cas scaffolding protein family member 4 [Source:HGNC Symbol;Acc:15878]
ENSECAT00000018405	9.91449	TREM1	triggering receptor expressed on myeloid cells 1 [Source:HGNC Symbol;Acc:17760]
ENSECAT00000023984	9.46932	INHBA	inhibin, beta A [Source:HGNC Symbol;Acc:6066]
ENSECAT00000001397	9.46476	P2RY14	purinergic receptor P2Y, G-protein coupled, 14 [Source:HGNC Symbol;Acc:16442]
ENSECAT00000018429	9.23967	TREM1	triggering receptor expressed on myeloid cells 1 [Source:HGNC Symbol;Acc:17760]
ENSECAT00000009857	8.54739	RHOH	ras homolog gene family, member H [Source:HGNC Symbol;Acc:686]
ENSECAT00000018317	8.36895	SPP1	secreted phosphoprotein 1 [Source:HGNC Symbol;Acc:11255]
ENSECAT00000002019	7.8692	NSMAF	neutral sphingomyelinase (N-SMase) activation associated factor [Source:HGNC Symbol;Acc:8017]
ENSECAT00000021808	7.70087	DDIT3	DNA-damage-inducible transcript 3 [Source:HGNC Symbol;Acc:2726]
ENSECAT00000025715	7.14598	MMP1_HORSE	Interstitial collagenase Precursor (EC 3.4.24.7)(Matrix metalloproteinase-1)(MMP-1) [Source:UniProtKB/Swiss-Prot;Acc:Q9XSZ5]
ENSECAT00000029025	7.07089	TG	thyroglobulin [Source:HGNC Symbol;Acc:11764]
ENSECAT00000023066	6.93902	FLT1	fms-related tyrosine kinase 1 (vascular endothelial growth factor/vascular permeability factor receptor) [Source:HGNC Symbol;Acc:3763]
ENSECAT00000003487	6.8178	SERPINB2	serpin peptidase inhibitor, clade B (ovalbumin), member 2 [Source:HGNC Symbol;Acc:8584]
ENSECAT00000018685	6.10643	NLRP12	NLR family, pyrin domain containing 12 [Source:HGNC Symbol;Acc:22938]
ENSECAT00000004778	5.72695	C21orf91	chromosome 21 open reading frame 91 [Source:HGNC Symbol;Acc:16459]
ENSECAT00000018749	5.67804	CSF1	colony stimulating factor 1 (macrophage) [Source:HGNC Symbol;Acc:2432]
ENSECAT00000015222	5.67058	GADD45A	growth arrest and DNA-damage-inducible, alpha [Source:HGNC Symbol;Acc:4095]
ENSECAT00000007822	5.66892	RAPGEF2	Rap guanine nucleotide exchange factor (GEF) 2 [Source:HGNC Symbol;Acc:16854]
ENSECAT00000000902	5.66149	CCRL2	chemokine (C-C motif) receptor-like 2 [Source:HGNC Symbol;Acc:1612]
ENSECAT00000018377	5.65638	SAMSN1	SAM domain, SH3 domain and nuclear localization signals 1 [Source:HGNC Symbol;Acc:10528]
ENSECAT00000023865	5.42373	RALGDS	ral guanine nucleotide dissociation stimulator [Source:HGNC Symbol;Acc:9842]
ENSECAT00000000676	5.28314	CSRNP1	cysteine-serine-rich nuclear protein 1 [Source:HGNC Symbol;Acc:14300]
ENSECAT00000000219	5.26701	IL18RAP	interleukin 18 receptor accessory protein [Source:HGNC Symbol;Acc:5989]
ENSECAT00000000377	5.20509	IL1R2	interleukin 1 receptor, type II [Source:HGNC Symbol;Acc:5994]
ENSECAT00000007816	5.1464	RAPGEF2	Rap guanine nucleotide exchange factor (GEF) 2 [Source:HGNC Symbol;Acc:16854]
ENSECAT00000008929	5.11905	CLEC5A	C-type lectin domain family 5, member A [Source:HGNC Symbol;Acc:2054]
ENSECAT00000025417	5.1133	RASSF2	Ras association (RalGDS/AF-6) domain family member 2 [Source:HGNC Symbol;Acc:9883]
ENSECAT00000008889	5.0716	CHN1	chimerin (chimaerin) 1 [Source:HGNC Symbol;Acc:1943]
ENSECAT00000010476	5.04298	IL18BP	interleukin 18 binding protein [Source:HGNC Symbol;Acc:5987]
ENSECAT00000004554	5.03946	PTX3	pentraxin 3, long [Source:HGNC Symbol;Acc:9692]
ENSECAT00000012106	4.99414	EDN1	endothelin 1 [Source:HGNC Symbol;Acc:3176]
ENSECAT00000023490	4.902	FLT1	fms-related tyrosine kinase 1 (vascular endothelial growth factor/vascular permeability factor receptor) [Source:HGNC Symbol;Acc:3763]
ENSECAT00000000503	4.84156	TRIB3	tribbles homolog 3 (Drosophila) [Source:HGNC Symbol;Acc:16228]
ENSECAT00000001789	4.81581	SOCS3	suppressor of cytokine signaling 3 [Source:HGNC Symbol;Acc:19391]
ENSECAT00000023782	4.81529	RALGDS	ral guanine nucleotide dissociation stimulator [Source:HGNC Symbol;Acc:9842]
ENSECAT00000013231	4.74904	TNFRSF1B	tumor necrosis factor receptor superfamily, member 1B [Source:HGNC Symbol;Acc:11917]
ENSECAT00000000022	4.73582	XG	Xg blood group [Source:HGNC Symbol;Acc:12806]
ENSECAT00000013061	4.68673	PF4V1	platelet factor 4 variant 1 [Source:HGNC Symbol;Acc:8862]
ENSECAT00000014702	4.60824	SIRT1	sirtuin 1 [Source:HGNC Symbol;Acc:14929]
ENSECAT00000025409	4.60267	IL1A	interleukin 1, alpha [Source:HGNC Symbol;Acc:5991]
ENSECAT00000026805	4.60185	SH3BP5	SH3-domain binding protein 5 (BTK-associated) [Source:HGNC Symbol;Acc:10827]
ENSECAT00000028931	4.59469	SOCS3	suppressor of cytokine signaling 3 [Source:HGNC Symbol;Acc:19391]
ENSECAT00000014480	4.58384	SNX10	sorting nexin 10 [Source:HGNC Symbol;Acc:14974]
ENSECAT00000014939	4.55617	NR4A2	nuclear receptor subfamily 4, group A, member 2 [Source:HGNC Symbol;Acc:7981]
ENSECAT00000011464	4.51104	KLHL2	kelch-like 2, Mayven (Drosophila) [Source:HGNC Symbol;Acc:6353]
ENSECAT00000008229	4.43843	GFI1B	growth factor independent 1B transcription repressor [Source:HGNC Symbol;Acc:4238]
ENSECAT00000020717	4.43636	RBPJ
ENSECAT00000024708	4.4329	ELL2	elongation factor, RNA polymerase II, 2 [Source:HGNC Symbol;Acc:17064]
ENSECAT00000021251	4.43153	ADAMDEC1	ADAM-like, decysin 1 [Source:HGNC Symbol;Acc:16299]
ENSECAT00000002301	4.42029	CRLF2	cytokine receptor-like factor 2 [Source:HGNC Symbol;Acc:14281]
ENSECAT00000017575	4.41385	VCAM1	vascular cell adhesion molecule 1 [Source:HGNC Symbol;Acc:12663]
ENSECAT00000010707	4.38867	TLR4	toll-like receptor 4 [Source:HGNC Symbol;Acc:11850]
ENSECAT00000012546	4.36992	NR4A3	nuclear receptor subfamily 4, group A, member 3 [Source:HGNC Symbol;Acc:7982]
ENSECAT00000011914	4.32964	CREM	cAMP responsive element modulator [Source:HGNC Symbol;Acc:2352]
ENSECAT00000003375	4.26334	G0S2	G0/G1switch 2 [Source:HGNC Symbol;Acc:30229]
ENSECAT00000007494	4.25713	IL18R1	interleukin 18 receptor 1 [Source:HGNC Symbol;Acc:5988]
ENSECAT00000024760	4.24772	EDN2	endothelin 2 [Source:HGNC Symbol;Acc:3177]
ENSECAT00000025564	4.24094	TGM3	transglutaminase 3 (E polypeptide, protein-glutamine-gamma-glutamyltransferase) [Source:HGNC Symbol;Acc:11779]
ENSECAT00000023704	4.17181	PLAUR	plasminogen activator, urokinase receptor [Source:HGNC Symbol;Acc:9053]
ENSECAT00000025677	4.17143	CCL7	chemokine (C-C motif) ligand 7 [Source:HGNC Symbol;Acc:10634]
ENSECAT00000026610	4.15637	CYTH1	cytohesin 1 [Source:HGNC Symbol;Acc:9501]
ENSECAT00000018682	4.14955	GNA13	guanine nucleotide binding protein (G protein), alpha 13 [Source:HGNC Symbol;Acc:4381]
ENSECAT00000018435	4.1494	NOD2	nucleotide-binding oligomerization domain containing 2 [Source:HGNC Symbol;Acc:5331]
ENSECAT00000014268	4.1474	CSF3R	colony stimulating factor 3 receptor (granulocyte) [Source:HGNC Symbol;Acc:2439]
ENSECAT00000012446	4.13978	OLR1	oxidized low density lipoprotein (lectin-like) receptor 1 [Source:HGNC Symbol;Acc:8133]
ENSECAT00000003409	4.12953	HLX	H2.0-like homeobox [Source:HGNC Symbol;Acc:4978]
ENSECAT00000025128	4.11623	KLF6	Kruppel-like factor 6 [Source:HGNC Symbol;Acc:2235]
ENSECAT00000015018	4.10635	OSM	oncostatin M [Source:HGNC Symbol;Acc:8506]
ENSECAT00000016709	4.10226	TBC1D9	TBC1 domain family, member 9 (with GRAM domain) [Source:HGNC Symbol;Acc:21710]
ENSECAT00000010126	4.09904	CARTPT	CART prepropeptide [Source:HGNC Symbol;Acc:24323]
ENSECAT00000018514	4.09323	PTGS2	prostaglandin-endoperoxide synthase 2 (prostaglandin G/H synthase and cyclooxygenase) [Source:HGNC Symbol;Acc:9605]
ENSECAT00000017703	4.08081	KIAA0226L	KIAA0226-like [Source:HGNC Symbol;Acc:20420]
ENSECAT00000023535	4.07061	ITPR1	inositol 1,4,5-trisphosphate receptor, type 1 [Source:HGNC Symbol;Acc:6180]
ENSECAT00000010172	4.051	PTK6	PTK6 protein tyrosine kinase 6 [Source:HGNC Symbol;Acc:9617]
ENSECAT00000009845	4.02189	VEGFA_HORSE	Vascular endothelial growth factor A Precursor (VEGF-A)(Vascular permeability factor)(VPF) [Source:UniProtKB/Swiss-Prot;Acc:Q9GKR0]
ENSECAT00000021094	3.98903	FNDC3B	fibronectin type III domain containing 3B [Source:HGNC Symbol;Acc:24670]
ENSECAT00000023538	3.97701	ITPR1	inositol 1,4,5-trisphosphate receptor, type 1 [Source:HGNC Symbol;Acc:6180]
ENSECAT00000014415	3.97505	LYN
ENSECAT00000017755	3.96508	KIAA0226L	KIAA0226-like [Source:HGNC Symbol;Acc:20420]
ENSECAT00000024586	3.9422	HTR7	5-hydroxytryptamine (serotonin) receptor 7 (adenylate cyclase-coupled) [Source:HGNC Symbol;Acc:5302]
ENSECAT00000022944	3.92983	EMP1	epithelial membrane protein 1 [Source:HGNC Symbol;Acc:3333]
ENSECAT00000010991	3.90497	CXCL2	chemokine (C-X-C motif) ligand 2 [Source:HGNC Symbol;Acc:4603]
ENSECAT00000009314	3.88858	PRDM1	PR domain containing 1, with ZNF domain [Source:HGNC Symbol;Acc:9346]
ENSECAT00000018870	3.85152	HCST	hematopoietic cell signal transducer [Source:HGNC Symbol;Acc:16977]
ENSECAT00000029091	3.82687	MYBPC3	myosin binding protein C, cardiac [Source:HGNC Symbol;Acc:7551]
ENSECAT00000018285	3.8038	KIR2DL1	killer cell immunoglobulin-like receptor, two domains, long cytoplasmic tail, 1 [Source:HGNC Symbol;Acc:6329]
ENSECAT00000026147	3.79527	MYBPC3	myosin binding protein C, cardiac [Source:HGNC Symbol;Acc:7551]
ENSECAT00000005755	3.76595	ZBTB32	zinc finger and BTB domain containing 32 [Source:HGNC Symbol;Acc:16763]
ENSECAT00000023419	3.76527	ITPR1	inositol 1,4,5-trisphosphate receptor, type 1 [Source:HGNC Symbol;Acc:6180]
ENSECAT00000009310	3.76456	GADD45B	growth arrest and DNA-damage-inducible, beta [Source:HGNC Symbol;Acc:4096]
ENSECAT00000017736	3.76059	KIAA0226L	KIAA0226-like [Source:HGNC Symbol;Acc:20420]
ENSECAT00000011432	3.74695	STAB1	stabilin 1 [Source:HGNC Symbol;Acc:18628]
ENSECAT00000023515	3.73867	ITPR1	inositol 1,4,5-trisphosphate receptor, type 1 [Source:HGNC Symbol;Acc:6180]
ENSECAT00000006178	3.72436	USP48
ENSECAT00000016792	3.69778	CUL2	cullin 2 [Source:HGNC Symbol;Acc:2552]
ENSECAT00000025824	3.68964	TIPARP	TCDD-inducible poly(ADP-ribose) polymerase [Source:HGNC Symbol;Acc:23696]
ENSECAT00000025681	3.67364	CCL7	chemokine (C-C motif) ligand 7 [Source:HGNC Symbol;Acc:10634]
ENSECAT00000002770	3.64727	FCRL1	Fc receptor-like 1 [Source:HGNC Symbol;Acc:18509]
ENSECAT00000026701	3.64376	SLC2A14	solute carrier family 2 (facilitated glucose transporter), member 14 [Source:HGNC Symbol;Acc:18301]
ENSECAT00000017762	3.6356	NLRP2	NLR family, pyrin domain containing 2 [Source:HGNC Symbol;Acc:22948]
ENSECAT00000018843	3.62315	ELK3	ELK3, ETS-domain protein (SRF accessory protein 2) [Source:HGNC Symbol;Acc:3325]
ENSECAT00000008147	3.61615	PDE8A	phosphodiesterase 8A [Source:HGNC Symbol;Acc:8793]
ENSECAT00000005150	3.60898	HHEX	hematopoietically expressed homeobox [Source:HGNC Symbol;Acc:4901]
ENSECAT00000007262	3.60688	MED12L
ENSECAT00000010015	3.58691	TNFAIP3	tumor necrosis factor, alpha-induced protein 3 [Source:HGNC Symbol;Acc:11896]
ENSECAT00000024695	3.58345	BMF	Bcl2 modifying factor [Source:HGNC Symbol;Acc:24132]
ENSECAT00000026741	3.54467	TSC22D2	TSC22 domain family, member 2 [Source:HGNC Symbol;Acc:29095]
ENSECAT00000009853	3.51128	IL20	interleukin 20 [Source:HGNC Symbol;Acc:6002]
ENSECAT00000011060	3.48589	CD300LB	CD300 molecule-like family member b [Source:HGNC Symbol;Acc:30811]
ENSECAT00000019828	3.44719	MRAS	muscle RAS oncogene homolog [Source:HGNC Symbol;Acc:7227]
ENSECAT00000016008	3.41767	TREM2	triggering receptor expressed on myeloid cells 2 [Source:HGNC Symbol;Acc:17761]
ENSECAT00000016212	3.40696	IL8_HORSE	Interleukin-8 Precursor (IL-8)(C-X-C motif chemokine 8) [Source:UniProtKB/Swiss-Prot;Acc:O62812]
ENSECAT00000017390	3.39605	DUSP16	dual specificity phosphatase 16 [Source:HGNC Symbol;Acc:17909]
ENSECAT00000012105	3.39303	CD1C	CD1c molecule [Source:HGNC Symbol;Acc:1636]
ENSECAT00000022234	3.39275	TAGAP	T-cell activation RhoGTPase activating protein [Source:HGNC Symbol;Acc:15669]
ENSECAT00000016738	3.38173	NOTCH2	notch 2 [Source:HGNC Symbol;Acc:7882]
ENSECAT00000011896	3.37992	CXCL2	chemokine (C-X-C motif) ligand 2 [Source:HGNC Symbol;Acc:4603]
ENSECAT00000025653	3.37357	TRPM2	transient receptor potential cation channel, subfamily M, member 2 [Source:HGNC Symbol;Acc:12339]
ENSECAT00000015946	3.33496	NFKBID	nuclear factor of kappa light polypeptide gene enhancer in B-cells inhibitor, delta [Source:HGNC Symbol;Acc:15671]
ENSECAT00000019413	3.33471	TFPT	TCF3 (E2A) fusion partner (in childhood Leukemia) [Source:HGNC Symbol;Acc:13630]
ENSECAT00000018495	3.3188	TNFSF14	tumor necrosis factor (ligand) superfamily, member 14 [Source:HGNC Symbol;Acc:11930]
ENSECAT00000017243	3.31844	CCR5	Equus caballus chemokine (C-C motif) receptor 5 (CCR5), mRNA. [Source:RefSeq DNA;Acc:NM_001091534]
ENSECAT00000012597	3.31581	C3orf45	chromosome 3 open reading frame 45 [Source:HGNC Symbol;Acc:26781]
ENSECAT00000010752	3.30558	FNIP2	folliculin interacting protein 2 [Source:HGNC Symbol;Acc:29280]
ENSECAT00000003374	3.29258	PNRC1	proline-rich nuclear receptor coactivator 1 [Source:HGNC Symbol;Acc:17278]
ENSECAT00000009890	3.29111	PLIN3	perilipin 3 [Source:HGNC Symbol;Acc:16893]
ENSECAT00000024664	3.27404	PLXNC1	plexin C1 [Source:HGNC Symbol;Acc:9106]
ENSECAT00000018586	3.27084	EMR1	egf-like module containing, mucin-like, hormone receptor-like 1 [Source:HGNC Symbol;Acc:3336]
ENSECAT00000012045	3.26924	VAV3	vav 3 guanine nucleotide exchange factor [Source:HGNC Symbol;Acc:12659]
ENSECAT00000016885	3.25281	NDEL1	nudE nuclear distribution gene E homolog (A. nidulans)-like 1 [Source:HGNC Symbol;Acc:17620]
ENSECAT00000010000	3.22711	DNMT3L	DNA (cytosine-5-)-methyltransferase 3-like [Source:HGNC Symbol;Acc:2980]
ENSECAT00000017380	3.18908	UBE2B	ubiquitin-conjugating enzyme E2B [Source:HGNC Symbol;Acc:12473]
ENSECAT00000020563	3.18816	CAMK1D	calcium/calmodulin-dependent protein kinase ID [Source:HGNC Symbol;Acc:19341]
ENSECAT00000013603	3.18685	IRAK2	interleukin-1 receptor-associated kinase 2 [Source:HGNC Symbol;Acc:6113]
ENSECAT00000011460	3.18388	TGIF1	TGFB-induced factor homeobox 1 [Source:HGNC Symbol;Acc:11776]
ENSECAT00000006007	3.1659	NEDD9	neural precursor cell expressed, developmentally down-regulated 9 [Source:HGNC Symbol;Acc:7733]
ENSECAT00000009135	3.15344	FCAR	Fc alpha receptor [Source:RefSeq peptide;Acc:NP_001093234]
ENSECAT00000012630	3.13556	PLK3	polo-like kinase 3 [Source:HGNC Symbol;Acc:2154]
ENSECAT00000025674	3.12701	TRPM2	transient receptor potential cation channel, subfamily M, member 2 [Source:HGNC Symbol;Acc:12339]
ENSECAT00000024068	3.11041	TMEM154	transmembrane protein 154 [Source:HGNC Symbol;Acc:26489]
ENSECAT00000021098	3.10471	RRAGC	Ras-related GTP binding C [Source:HGNC Symbol;Acc:19902]
ENSECAT00000022937	3.09842	ETS2	v-ets erythroblastosis virus E26 oncogene homolog 2 (avian) [Source:HGNC Symbol;Acc:3489]
ENSECAT00000029063	3.09771	IRAK3	interleukin-1 receptor-associated kinase 3 [Source:HGNC Symbol;Acc:17020]
ENSECAT00000025574	3.08614	CBLN4	cerebellin 4 precursor [Source:HGNC Symbol;Acc:16231]
ENSECAT00000023712	3.0786	SLAMF9	SLAM family member 9 [Source:HGNC Symbol;Acc:18430]
ENSECAT00000026410	3.07637	TNFRSF10A	tumor necrosis factor receptor superfamily, member 10a [Source:HGNC Symbol;Acc:11904]
ENSECAT00000012809	3.06628	CXCL2	chemokine (C-X-C motif) ligand 2 [Source:HGNC Symbol;Acc:4603]
ENSECAT00000004847	3.06248	CCR7	chemokine (C-C motif) receptor 7 [Source:HGNC Symbol;Acc:1608]
ENSECAT00000004410	3.05989	HRH1	histamine receptor H1 [Source:HGNC Symbol;Acc:5182]
ENSECAT00000018124	3.05585	BCL2L1	BCL2-like 1 [Source:HGNC Symbol;Acc:992]
ENSECAT00000013018	3.04066	GNG2	guanine nucleotide binding protein (G protein), gamma 2 [Source:HGNC Symbol;Acc:4404]
ENSECAT00000022301	3.02751	CD207	CD207 molecule, langerin [Source:HGNC Symbol;Acc:17935]
ENSECAT00000017700	3.02156	SNX20	sorting nexin 20 [Source:HGNC Symbol;Acc:30390]
ENSECAT00000010133	2.99532	PLXND1	plexin D1 [Source:HGNC Symbol;Acc:9107]
ENSECAT00000003118	2.9841	BAMBI	BMP and activin membrane-bound inhibitor homolog (Xenopus laevis) [Source:HGNC Symbol;Acc:30251]
ENSECAT00000026709	2.97536	PTPRJ	protein tyrosine phosphatase, receptor type, J [Source:HGNC Symbol;Acc:9673]
ENSECAT00000021200	2.96125	SERPINE1	serpin peptidase inhibitor, clade E (nexin, plasminogen activator inhibitor type 1), member 1 [Source:HGNC Symbol;Acc:8583]
ENSECAT00000000021	2.95787	GPR124	G protein-coupled receptor 124 [Source:HGNC Symbol;Acc:17849]
ENSECAT00000008598	2.95309	PIAS1	protein inhibitor of activated STAT, 1 [Source:HGNC Symbol;Acc:2752]
ENSECAT00000019283	2.94659	IGSF6	immunoglobulin superfamily, member 6 [Source:HGNC Symbol;Acc:5953]
ENSECAT00000010292	2.94236	MYST3
ENSECAT00000016848	2.93455	SPAG9	sperm associated antigen 9 [Source:HGNC Symbol;Acc:14524]
ENSECAT00000025027	2.93334	RASGRP2
ENSECAT00000020386	2.9257	CTSK	cathepsin K [Source:HGNC Symbol;Acc:2536]
ENSECAT00000006171	2.92457	MOGAT1	monoacylglycerol O-acyltransferase 1 [Source:HGNC Symbol;Acc:18210]
ENSECAT00000021441	2.91321	ATP8B4	ATPase, class I, type 8B, member 4 [Source:HGNC Symbol;Acc:13536]
ENSECAT00000022842	2.90029	CFLAR	CASP8 and FADD-like apoptosis regulator [Source:HGNC Symbol;Acc:1876]
ENSECAT00000025661	2.89069	TRPM2	transient receptor potential cation channel, subfamily M, member 2 [Source:HGNC Symbol;Acc:12339]
ENSECAT00000002565	2.87862	APH1B	anterior pharynx defective 1 homolog B (C. elegans) [Source:HGNC Symbol;Acc:24080]
ENSECAT00000005719	2.87829	IL1RAP	interleukin 1 receptor accessory protein [Source:HGNC Symbol;Acc:5995]
ENSECAT00000018805	2.86923	PPP1R13B	protein phosphatase 1, regulatory (inhibitor) subunit 13B [Source:HGNC Symbol;Acc:14950]
ENSECAT00000001236	2.8639	MPEG1	macrophage expressed 1 [Source:HGNC Symbol;Acc:29619]
ENSECAT00000021005	2.86081	PTK2B	PTK2B protein tyrosine kinase 2 beta [Source:HGNC Symbol;Acc:9612]
ENSECAT00000021481	2.84988	NLRP2	NLR family, pyrin domain containing 2 [Source:HGNC Symbol;Acc:22948]
ENSECAT00000008236	2.8353	ITGA9
ENSECAT00000013168	2.82727	C9orf153	chromosome 9 open reading frame 153 [Source:HGNC Symbol;Acc:31456]
ENSECAT00000027117	2.82719	EEF1A2	eukaryotic translation elongation factor 1 alpha 2 [Source:HGNC Symbol;Acc:3192]
ENSECAT00000017144	2.82618	CD93	CD93 molecule [Source:HGNC Symbol;Acc:15855]
ENSECAT00000009151	2.82576	CCNL1	cyclin L1 [Source:HGNC Symbol;Acc:20569]
ENSECAT00000008539	2.82267	TSC22D3	TSC22 domain family, member 3 [Source:HGNC Symbol;Acc:3051]
ENSECAT00000016623	2.81342	SLC7A1	solute carrier family 7 (cationic amino acid transporter, y+ system), member 1 [Source:HGNC Symbol;Acc:11057]
ENSECAT00000022009	2.80623	BTG1	B-cell translocation gene 1, anti-proliferative [Source:HGNC Symbol;Acc:1130]
ENSECAT00000014965	2.80121	EGR1	early growth response 1 [Source:HGNC Symbol;Acc:3238]
ENSECAT00000001305	2.79922	GPR171	G protein-coupled receptor 171 [Source:HGNC Symbol;Acc:30057]
ENSECAT00000020209	2.79273	TANK	TRAF family member-associated NFKB activator [Source:HGNC Symbol;Acc:11562]
ENSECAT00000012744	2.79121	ARHGAP15	Rho GTPase activating protein 15 [Source:HGNC Symbol;Acc:21030]
ENSECAT00000000066	2.78575	IL1B	interleukin 1, beta [Source:HGNC Symbol;Acc:5992]
ENSECAT00000018351	2.78399	LNX2	ligand of numb-protein X 2 [Source:HGNC Symbol;Acc:20421]
ENSECAT00000017454	2.77751	ATF1	activating transcription factor 1 [Source:HGNC Symbol;Acc:783]
ENSECAT00000024122	2.77211	MATK	megakaryocyte-associated tyrosine kinase [Source:HGNC Symbol;Acc:6906]
ENSECAT00000007552	2.76414	TLE3	transducin-like enhancer of split 3 (E(sp1) homolog, Drosophila) [Source:HGNC Symbol;Acc:11839]
ENSECAT00000019222	2.76375	ATF5	activating transcription factor 5 [Source:HGNC Symbol;Acc:790]
ENSECAT00000025586	2.76328	TRPM2	transient receptor potential cation channel, subfamily M, member 2 [Source:HGNC Symbol;Acc:12339]
ENSECAT00000000116	2.75872	MAP3K8	mitogen-activated protein kinase kinase kinase 8 [Source:HGNC Symbol;Acc:6860]
ENSECAT00000011489	2.74954	CLEC7A	C-type lectin domain family 7, member A [Source:HGNC Symbol;Acc:14558]
ENSECAT00000023822	2.74477	NUB1	negative regulator of ubiquitin-like proteins 1 [Source:HGNC Symbol;Acc:17623]
ENSECAT00000011935	2.7347	TRAF1	TNF receptor-associated factor 1 [Source:HGNC Symbol;Acc:12031]
ENSECAT00000016926	2.72633	SLC1A2	solute carrier family 1 (glial high affinity glutamate transporter), member 2 [Source:HGNC Symbol;Acc:10940]
ENSECAT00000008979	2.72387	DRAM1	DNA-damage regulated autophagy modulator 1 [Source:HGNC Symbol;Acc:25645]
ENSECAT00000014276	2.7216	ADCY4	adenylate cyclase 4 [Source:HGNC Symbol;Acc:235]
ENSECAT00000009020	2.72015	DRAM1	DNA-damage regulated autophagy modulator 1 [Source:HGNC Symbol;Acc:25645]
ENSECAT00000009822	2.71548	SLC16A3	solute carrier family 16, member 3 (monocarboxylic acid transporter 4) [Source:HGNC Symbol;Acc:10924]
ENSECAT00000017911	2.71521	WSB1	WD repeat and SOCS box containing 1 [Source:HGNC Symbol;Acc:19221]
ENSECAT00000019212	2.7151	IL2RA	interleukin 2 receptor, alpha [Source:HGNC Symbol;Acc:6008]
ENSECAT00000004424	2.71204	PRG3	proteoglycan 3 [Source:HGNC Symbol;Acc:9363]
ENSECAT00000003720	2.69711	CXCR4	chemokine (C-X-C motif) receptor 4 [Source:HGNC Symbol;Acc:2561]
ENSECAT00000016137	2.69284	NLRP3	NLR family, pyrin domain containing 3 [Source:HGNC Symbol;Acc:16400]
ENSECAT00000026617	2.67977	IL12A	interleukin 12A (natural killer cell stimulatory factor 1, cytotoxic lymphocyte maturation factor 1, p35) [Source:HGNC Symbol;Acc:5969]
ENSECAT00000017485	2.67472	KLHL6
ENSECAT00000016497	2.67229	ARAP3	ArfGAP with RhoGAP domain, ankyrin repeat and PH domain 3 [Source:HGNC Symbol;Acc:24097]
ENSECAT00000028864	2.66734	FLT1	fms-related tyrosine kinase 1 (vascular endothelial growth factor/vascular permeability factor receptor) [Source:HGNC Symbol;Acc:3763]
ENSECAT00000003723	2.66395	REL	v-rel reticuloendotheliosis viral oncogene homolog (avian) [Source:HGNC Symbol;Acc:9954]
ENSECAT00000020090	2.6617	STEAP4	STEAP family member 4 [Source:HGNC Symbol;Acc:21923]
ENSECAT00000007527	2.659	TCF20	transcription factor 20 (AR1) [Source:HGNC Symbol;Acc:11631]
ENSECAT00000008287	2.65337	NFYA	nuclear transcription factor Y, alpha [Source:HGNC Symbol;Acc:7804]
ENSECAT00000013300	2.65112	TM4SF20	transmembrane 4 L six family member 20 [Source:HGNC Symbol;Acc:26230]
ENSECAT00000015084	2.64973	C6orf145	chromosome 6 open reading frame 145 [Source:HGNC Symbol;Acc:21361]
ENSECAT00000007967	2.64852	NR1D2	nuclear receptor subfamily 1, group D, member 2 [Source:HGNC Symbol;Acc:7963]
ENSECAT00000021660	2.64263	BCL2	B-cell CLL/lymphoma 2 [Source:HGNC Symbol;Acc:990]
ENSECAT00000020370	2.63961	PLEK	pleckstrin [Source:HGNC Symbol;Acc:9070]
ENSECAT00000021013	2.63496	SORL1	sortilin-related receptor, L(DLR class) A repeats containing [Source:HGNC Symbol;Acc:11185]
ENSECAT00000013053	2.62972	CAMKK2	calcium/calmodulin-dependent protein kinase kinase 2, beta [Source:HGNC Symbol;Acc:1470]
ENSECAT00000017414	2.62916	RFX1	regulatory factor X, 1 (influences HLA class II expression) [Source:HGNC Symbol;Acc:9982]
ENSECAT00000012292	2.61812	PATL1	protein associated with topoisomerase II homolog 1 (yeast) [Source:HGNC Symbol;Acc:26721]
ENSECAT00000016664	2.61103	NUP98	nucleoporin 98kDa [Source:HGNC Symbol;Acc:8068]
ENSECAT00000019021	2.60544	DCUN1D3	DCN1, defective in cullin neddylation 1, domain containing 3 (S. cerevisiae) [Source:HGNC Symbol;Acc:28734]
ENSECAT00000021905	2.59962	SMAD7	SMAD family member 7 [Source:HGNC Symbol;Acc:6773]
ENSECAT00000007482	2.59778	TLE3	transducin-like enhancer of split 3 (E(sp1) homolog, Drosophila) [Source:HGNC Symbol;Acc:11839]
ENSECAT00000018725	2.59616	PIK3R5	phosphoinositide-3-kinase, regulatory subunit 5 [Source:HGNC Symbol;Acc:30035]
ENSECAT00000007199	2.59018	MAX	MYC associated factor X [Source:HGNC Symbol;Acc:6913]
ENSECAT00000006665	2.5856	SLC39A10	solute carrier family 39 (zinc transporter), member 10 [Source:HGNC Symbol;Acc:20861]
ENSECAT00000024781	2.5855	IGSF10	immunoglobulin superfamily, member 10 [Source:HGNC Symbol;Acc:26384]
ENSECAT00000007982	2.58505	APCS	amyloid P component, serum [Source:HGNC Symbol;Acc:584]
ENSECAT00000023552	2.58454	SOX9	SRY (sex determining region Y)-box 9 [Source:HGNC Symbol;Acc:11204]
ENSECAT00000009912	2.58365	SLC7A5	solute carrier family 7 (amino acid transporter light chain, L system), member 5 [Source:HGNC Symbol;Acc:11063]
ENSECAT00000026841	2.57779	DGAT2	diacylglycerol O-acyltransferase 2 [Source:HGNC Symbol;Acc:16940]
ENSECAT00000017174	2.57595	TREML2	triggering receptor expressed on myeloid cells-like 2 [Source:HGNC Symbol;Acc:21092]
ENSECAT00000010924	2.57311	RAB27A	RAB27A, member RAS oncogene family [Source:HGNC Symbol;Acc:9766]
ENSECAT00000026565	2.57266	CCL18	chemokine (C-C motif) ligand 18 (pulmonary and activation-regulated) [Source:HGNC Symbol;Acc:10616]
ENSECAT00000005758	2.56636	IL1RAP	interleukin 1 receptor accessory protein [Source:HGNC Symbol;Acc:5995]
ENSECAT00000000314	2.56018	RTKN2
ENSECAT00000007605	2.55984	RELT	RELT tumor necrosis factor receptor [Source:HGNC Symbol;Acc:13764]
ENSECAT00000021091	2.54719	ARID5B
ENSECAT00000019974	2.53992	MCL1	myeloid cell leukemia sequence 1 (BCL2-related) [Source:HGNC Symbol;Acc:6943]
ENSECAT00000022720	2.53929	SH2D2A	SH2 domain containing 2A [Source:HGNC Symbol;Acc:10821]
ENSECAT00000011152	2.5383	EGR2	early growth response 2 [Source:HGNC Symbol;Acc:3239]
ENSECAT00000020800	2.53445	VCAN	versican [Source:HGNC Symbol;Acc:2464]
ENSECAT00000023615	2.52854	SAT1	spermidine/spermine N1-acetyltransferase 1 [Source:HGNC Symbol;Acc:10540]
ENSECAT00000013118	2.51858	CSF2RB	colony stimulating factor 2 receptor, beta, low-affinity (granulocyte-macrophage) [Source:HGNC Symbol;Acc:2436]
ENSECAT00000016553	2.51747	FGD4	FYVE, RhoGEF and PH domain containing 4 [Source:HGNC Symbol;Acc:19125]
ENSECAT00000011977	2.51706	HOXB1	homeobox B1 [Source:HGNC Symbol;Acc:5111]
ENSECAT00000017256	2.5013	CD274	CD274 molecule [Source:HGNC Symbol;Acc:17635]
ENSECAT00000019701	2.49705	HIVEP3	human immunodeficiency virus type I enhancer binding protein 3 [Source:HGNC Symbol;Acc:13561]
ENSECAT00000014061	2.49408	DUSP5	dual specificity phosphatase 5 [Source:HGNC Symbol;Acc:3071]
ENSECAT00000003925	2.48772	PSTPIP1	proline-serine-threonine phosphatase interacting protein 1 [Source:HGNC Symbol;Acc:9580]
ENSECAT00000013621	2.48746	FCGR2B	Fc fragment of IgG, low affinity IIb, receptor (CD32) [Source:HGNC Symbol;Acc:3618]
ENSECAT00000010040	2.48492	PTPRE	protein tyrosine phosphatase, receptor type, E [Source:HGNC Symbol;Acc:9669]
ENSECAT00000014450	2.48293	CREB1	cAMP responsive element binding protein 1 [Source:HGNC Symbol;Acc:2345]
ENSECAT00000016868	2.4768	CCNT1	cyclin T1 [Source:HGNC Symbol;Acc:1599]
ENSECAT00000022788	2.47251	BTK	Bruton agammaglobulinemia tyrosine kinase [Source:HGNC Symbol;Acc:1133]
ENSECAT00000005687	2.46559	BCL6	B-cell CLL/lymphoma 6 [Source:HGNC Symbol;Acc:1001]
ENSECAT00000010165	2.46534	PTPRE	protein tyrosine phosphatase, receptor type, E [Source:HGNC Symbol;Acc:9669]
ENSECAT00000020979	2.4582	SORL1	sortilin-related receptor, L(DLR class) A repeats containing [Source:HGNC Symbol;Acc:11185]
ENSECAT00000025226	2.45729	NFKBIA	nuclear factor of kappa light polypeptide gene enhancer in B-cells inhibitor, alpha [Source:HGNC Symbol;Acc:7797]
ENSECAT00000025518	2.45586	ZFAND5	zinc finger, AN1-type domain 5 [Source:HGNC Symbol;Acc:13008]
ENSECAT00000017014	2.44627	HAVCR1	hepatitis A virus cellular receptor 1 [Source:HGNC Symbol;Acc:17866]
ENSECAT00000020516	2.44548	RGS16	regulator of G-protein signaling 16 [Source:HGNC Symbol;Acc:9997]
ENSECAT00000007679	2.44462	EIF2C2	eukaryotic translation initiation factor 2C, 2 [Source:HGNC Symbol;Acc:3263]
ENSECAT00000010819	2.44419	PCDHA6	protocadherin alpha 6 [Source:HGNC Symbol;Acc:8672]
ENSECAT00000022557	2.44298	HBP1	HMG-box transcription factor 1 [Source:HGNC Symbol;Acc:23200]
ENSECAT00000023629	2.44185	STK4	serine/threonine kinase 4 [Source:HGNC Symbol;Acc:11408]
ENSECAT00000004016	2.42559	ADORA2A	adenosine A2A receptor [Source:RefSeq peptide;Acc:NP_001075366]
ENSECAT00000016536	2.42547	NAV1	neuron navigator 1 [Source:HGNC Symbol;Acc:15989]
ENSECAT00000016182	2.42324	SLFN13
ENSECAT00000013507	2.41655	PNPLA8	patatin-like phospholipase domain containing 8 [Source:HGNC Symbol;Acc:28900]
ENSECAT00000016491	2.41144	GLIPR1	GLI pathogenesis-related 1 [Source:HGNC Symbol;Acc:17001]
ENSECAT00000004076	2.4081	CTLA4	cytotoxic T-lymphocyte-associated protein 4 [Source:HGNC Symbol;Acc:2505]
ENSECAT00000004914	2.40663	CBL	Cas-Br-M (murine) ecotropic retroviral transforming sequence [Source:HGNC Symbol;Acc:1541]
ENSECAT00000010351	2.40328	CLCF1	cardiotrophin-like cytokine factor 1 [Source:HGNC Symbol;Acc:17412]
ENSECAT00000020598	2.40108	GAS7	growth arrest-specific 7 [Source:HGNC Symbol;Acc:4169]
ENSECAT00000015694	2.39017	GCH1	GTP cyclohydrolase 1 [Source:HGNC Symbol;Acc:4193]
ENSECAT00000006703	2.38954	SIK1	salt-inducible kinase 1 [Source:HGNC Symbol;Acc:11142]
ENSECAT00000019013	2.38939	TLR2	toll-like receptor 2 [Source:HGNC Symbol;Acc:11848]
ENSECAT00000000257	2.3884	BACH1	BTB and CNC homology 1, basic leucine zipper transcription factor 1 [Source:HGNC Symbol;Acc:935]
ENSECAT00000007733	2.38187	CYLD	cylindromatosis (turban tumor syndrome) [Source:HGNC Symbol;Acc:2584]
ENSECAT00000010216	2.36912	LATS2	LATS, large tumor suppressor, homolog 2 (Drosophila) [Source:HGNC Symbol;Acc:6515]
ENSECAT00000020473	2.3654	GTF2H1	general transcription factor IIH, polypeptide 1, 62kDa [Source:HGNC Symbol;Acc:4655]
ENSECAT00000011502	2.36257	ITGA4
ENSECAT00000020485	2.36017	ABCG1	ATP-binding cassette, sub-family G (WHITE), member 1 [Source:HGNC Symbol;Acc:73]
ENSECAT00000013982	2.35859	KLF12	Kruppel-like factor 12 [Source:HGNC Symbol;Acc:6346]
ENSECAT00000024702	2.35783	USP45	ubiquitin specific peptidase 45 [Source:HGNC Symbol;Acc:20080]
ENSECAT00000011500	2.35591	CD27	CD27 molecule [Source:HGNC Symbol;Acc:11922]
ENSECAT00000007472	2.3545	TBC1D15	TBC1 domain family, member 15 [Source:HGNC Symbol;Acc:25694]
ENSECAT00000013680	2.35251	BCL3	B-cell CLL/lymphoma 3 [Source:HGNC Symbol;Acc:998]
ENSECAT00000008942	2.35171	FYN	FYN oncogene related to SRC, FGR, YES [Source:HGNC Symbol;Acc:4037]
ENSECAT00000021352	2.34631	IL6ST	interleukin 6 signal transducer (gp130, oncostatin M receptor) [Source:HGNC Symbol;Acc:6021]
ENSECAT00000022148	2.34486	C7orf53	chromosome 7 open reading frame 53 [Source:HGNC Symbol;Acc:22036]
ENSECAT00000017018	2.33958	FGFR1	fibroblast growth factor receptor 1 [Source:HGNC Symbol;Acc:3688]
ENSECAT00000009059	2.33861	ICOSLG	inducible T-cell co-stimulator ligand [Source:HGNC Symbol;Acc:17087]
ENSECAT00000021448	2.33436	SELL	selectin L [Source:HGNC Symbol;Acc:10720]
ENSECAT00000021724	2.33406	SGK1	serum/glucocorticoid regulated kinase 1 [Source:HGNC Symbol;Acc:10810]
ENSECAT00000015807	2.3335	LIF	leukemia inhibitory factor (cholinergic differentiation factor) [Source:HGNC Symbol;Acc:6596]
ENSECAT00000016547	2.33337	SLC7A1	solute carrier family 7 (cationic amino acid transporter, y+ system), member 1 [Source:HGNC Symbol;Acc:11057]
ENSECAT00000009808	2.33239	ATP2B1	ATPase, Ca++ transporting, plasma membrane 1 [Source:HGNC Symbol;Acc:814]
ENSECAT00000020688	2.3303	GAS7	growth arrest-specific 7 [Source:HGNC Symbol;Acc:4169]
ENSECAT00000015646	2.32652	MAP3K14	mitogen-activated protein kinase kinase kinase 14 [Source:HGNC Symbol;Acc:6853]
ENSECAT00000009904	2.32629	SLC7A5	solute carrier family 7 (amino acid transporter light chain, L system), member 5 [Source:HGNC Symbol;Acc:11063]
ENSECAT00000022758	2.31312	CYP19A1	cytochrome P450, family 19, subfamily A, polypeptide 1 [Source:HGNC Symbol;Acc:2594]
ENSECAT00000008865	2.30692	MAPK8	mitogen-activated protein kinase 8 [Source:HGNC Symbol;Acc:6881]
ENSECAT00000019718	2.30682	PLDN	pallidin homolog (mouse) [Source:HGNC Symbol;Acc:8549]
ENSECAT00000013359	2.30656	AQP9	aquaporin 9 [Source:HGNC Symbol;Acc:643]
ENSECAT00000023079	2.30554	GPR157	G protein-coupled receptor 157 [Source:HGNC Symbol;Acc:23687]
ENSECAT00000026397	2.30224	TNFRSF10A	tumor necrosis factor receptor superfamily, member 10a [Source:HGNC Symbol;Acc:11904]
ENSECAT00000006425	2.30102	RAB21	RAB21, member RAS oncogene family [Source:HGNC Symbol;Acc:18263]
ENSECAT00000025525	2.2979	FCHO2	FCH domain only 2 [Source:HGNC Symbol;Acc:25180]
ENSECAT00000026050	2.29692	ITGAX	integrin, alpha X (complement component 3 receptor 4 subunit) [Source:HGNC Symbol;Acc:6152]
ENSECAT00000021930	2.2949	PIM1	pim-1 oncogene [Source:HGNC Symbol;Acc:8986]
ENSECAT00000011292	2.29364	F12	coagulation factor XII (Hageman factor) [Source:HGNC Symbol;Acc:3530]
ENSECAT00000011095	2.28772	CD44	CD44 molecule (Indian blood group) [Source:HGNC Symbol;Acc:1681]
ENSECAT00000019509	2.28606	SERINC3	serine incorporator 3 [Source:HGNC Symbol;Acc:11699]
ENSECAT00000016149	2.28442	IL18_HORSE	Interleukin-18 Precursor (IL-18)(Interferon gamma-inducing factor)(IFN-gamma-inducing factor)(Interleukin-1 gamma)(IL-1 gamma) [Source:UniProtKB/Swiss-Prot;Acc:Q9XSQ7]
ENSECAT00000003908	2.2838	PSTPIP1	proline-serine-threonine phosphatase interacting protein 1 [Source:HGNC Symbol;Acc:9580]
ENSECAT00000001003	2.28223	CCR2	chemokine (C-C motif) receptor 2 [Source:HGNC Symbol;Acc:1603]
ENSECAT00000011179	2.27607	ZNF333
ENSECAT00000019219	2.27582	PPP1R2	protein phosphatase 1, regulatory (inhibitor) subunit 2 [Source:HGNC Symbol;Acc:9288]
ENSECAT00000010911	2.27548	NFAT5	nuclear factor of activated T-cells 5, tonicity-responsive [Source:HGNC Symbol;Acc:7774]
ENSECAT00000022117	2.2748	CD38	CD38 molecule [Source:HGNC Symbol;Acc:1667]
ENSECAT00000025740	2.27477	TIAM2	T-cell lymphoma invasion and metastasis 2 [Source:HGNC Symbol;Acc:11806]
ENSECAT00000006684	2.27368	ARHGAP27	Rho GTPase activating protein 27 [Source:HGNC Symbol;Acc:31813]
ENSECAT00000022995	2.27237	CKAP2L	cytoskeleton associated protein 2-like [Source:HGNC Symbol;Acc:26877]
ENSECAT00000021593	2.26778	SKAP2	src kinase associated phosphoprotein 2 [Source:HGNC Symbol;Acc:15687]
ENSECAT00000023156	2.26682	IL4R	interleukin 4 receptor [Source:HGNC Symbol;Acc:6015]
ENSECAT00000025617	2.26451	STK38L	serine/threonine kinase 38 like [Source:HGNC Symbol;Acc:17848]
ENSECAT00000014089	2.26396	MMP9	matrix metallopeptidase 9 (gelatinase B, 92kDa gelatinase, 92kDa type IV collagenase) [Source:HGNC Symbol;Acc:7176]
ENSECAT00000024649	2.26391	FMNL1
ENSECAT00000008154	2.26367	VASP	vasodilator-stimulated phosphoprotein [Source:HGNC Symbol;Acc:12652]
ENSECAT00000018424	2.26317	CYTIP	cytohesin 1 interacting protein [Source:HGNC Symbol;Acc:9506]
ENSECAT00000024897	2.26287	PDCD1	programmed cell death 1 [Source:HGNC Symbol;Acc:8760]
ENSECAT00000017871	2.25984	IRF4	interferon regulatory factor 4 [Source:HGNC Symbol;Acc:6119]
ENSECAT00000008066	2.25754	VASP	vasodilator-stimulated phosphoprotein [Source:HGNC Symbol;Acc:12652]
ENSECAT00000024166	2.25024	CD1E	CD1e molecule [Source:HGNC Symbol;Acc:1638]
ENSECAT00000017020	2.24945	FGFR1	fibroblast growth factor receptor 1 [Source:HGNC Symbol;Acc:3688]
ENSECAT00000007210	2.24799	FN1	fibronectin 1 [Source:HGNC Symbol;Acc:3778]
ENSECAT00000012332	2.2479	DIAPH2
ENSECAT00000021367	2.24749	IL6ST	interleukin 6 signal transducer (gp130, oncostatin M receptor) [Source:HGNC Symbol;Acc:6021]
ENSECAT00000019571	2.2446	MAF	v-maf musculoaponeurotic fibrosarcoma oncogene homolog (avian) [Source:HGNC Symbol;Acc:6776]
ENSECAT00000019320	2.2317	ARID4B	AT rich interactive domain 4B (RBP1-like) [Source:HGNC Symbol;Acc:15550]
ENSECAT00000009733	2.23038	ATP2B1	ATPase, Ca++ transporting, plasma membrane 1 [Source:HGNC Symbol;Acc:814]
ENSECAT00000025006	2.22937	SP4	Sp4 transcription factor [Source:HGNC Symbol;Acc:11209]
ENSECAT00000000973	2.22558	PLK2	polo-like kinase 2 [Source:HGNC Symbol;Acc:19699]
ENSECAT00000026030	2.22448	ITGAX	integrin, alpha X (complement component 3 receptor 4 subunit) [Source:HGNC Symbol;Acc:6152]
ENSECAT00000021488	2.22233	SRCRB4D	scavenger receptor cysteine rich domain containing, group B (4 domains) [Source:HGNC Symbol;Acc:14461]
ENSECAT00000009016	2.21772	CASP12	caspase 12 (gene/pseudogene) [Source:HGNC Symbol;Acc:19004]
ENSECAT00000010693	2.21546	DTX1	deltex homolog 1 (Drosophila) [Source:HGNC Symbol;Acc:3060]
ENSECAT00000010537	2.21366	C20orf123	chromosome 20 open reading frame 123 [Source:HGNC Symbol;Acc:16116]
ENSECAT00000004676	2.20509	TM6SF1	transmembrane 6 superfamily member 1 [Source:HGNC Symbol;Acc:11860]
ENSECAT00000025400	2.19908	SNX8	sorting nexin 8 [Source:HGNC Symbol;Acc:14972]
ENSECAT00000013338	2.19794	DOCK8	dedicator of cytokinesis 8 [Source:HGNC Symbol;Acc:19191]
ENSECAT00000012062	2.18892	ABHD2	abhydrolase domain containing 2 [Source:HGNC Symbol;Acc:18717]
ENSECAT00000012702	2.18719	KLF7	Kruppel-like factor 7 (ubiquitous) [Source:HGNC Symbol;Acc:6350]
ENSECAT00000019830	2.18532	TRPM7	transient receptor potential cation channel, subfamily M, member 7 [Source:HGNC Symbol;Acc:17994]
ENSECAT00000009938	2.18114	MTA1	metastasis associated 1 [Source:HGNC Symbol;Acc:7410]
ENSECAT00000009272	2.18072	HCRTR1
ENSECAT00000016450	2.18067	VAV1	vav 1 guanine nucleotide exchange factor [Source:HGNC Symbol;Acc:12657]
ENSECAT00000025288	2.17804	RGS10	regulator of G-protein signaling 10 [Source:HGNC Symbol;Acc:9992]
ENSECAT00000020389	2.17749	PSTPIP2	proline-serine-threonine phosphatase interacting protein 2 [Source:HGNC Symbol;Acc:9581]
ENSECAT00000016365	2.17619	VAV1	vav 1 guanine nucleotide exchange factor [Source:HGNC Symbol;Acc:12657]
ENSECAT00000018547	2.16808	PLSCR1	phospholipid scramblase 1 [Source:HGNC Symbol;Acc:9092]
ENSECAT00000008088	2.166	PTPRC	protein tyrosine phosphatase, receptor type, C [Source:HGNC Symbol;Acc:9666]
ENSECAT00000015025	2.16553	IL15	interleukin 15 [Source:HGNC Symbol;Acc:5977]
ENSECAT00000025035	2.16481	PRKCQ	protein kinase C, theta [Source:HGNC Symbol;Acc:9410]
ENSECAT00000018928	2.16439	C2orf61	chromosome 2 open reading frame 61 [Source:HGNC Symbol;Acc:26850]
ENSECAT00000019292	2.16232	PSAT1	phosphoserine aminotransferase 1 [Source:HGNC Symbol;Acc:19129]
ENSECAT00000026777	2.15899	CD33	CD33 molecule [Source:HGNC Symbol;Acc:1659]
ENSECAT00000021368	2.15851	NFKB2	nuclear factor of kappa light polypeptide gene enhancer in B-cells 2 (p49/p100) [Source:HGNC Symbol;Acc:7795]
ENSECAT00000012153	2.15533	ARID3A	AT rich interactive domain 3A (BRIGHT-like) [Source:HGNC Symbol;Acc:3031]
ENSECAT00000018112	2.15506	KIF20A	kinesin family member 20A [Source:HGNC Symbol;Acc:9787]
ENSECAT00000001194	2.14971	MYADM	myeloid-associated differentiation marker [Source:HGNC Symbol;Acc:7544]
ENSECAT00000005582	2.14777	RGS1	regulator of G-protein signaling 1 [Source:HGNC Symbol;Acc:9991]
ENSECAT00000021080	2.14733	PPARGC1B	peroxisome proliferator-activated receptor gamma, coactivator 1 beta [Source:HGNC Symbol;Acc:30022]
ENSECAT00000012857	2.14284	TSTD2	thiosulfate sulfurtransferase (rhodanese)-like domain containing 2 [Source:HGNC Symbol;Acc:30087]
ENSECAT00000010166	2.1424	TMEM88	transmembrane protein 88 [Source:HGNC Symbol;Acc:32371]
ENSECAT00000002157	2.14211	CD80	CD80 molecule [Source:HGNC Symbol;Acc:1700]
ENSECAT00000021968	2.13655	MEF2D	myocyte enhancer factor 2D [Source:HGNC Symbol;Acc:6997]
ENSECAT00000026010	2.13583	PKD2	polycystic kidney disease 2 (autosomal dominant) [Source:HGNC Symbol;Acc:9009]
ENSECAT00000024713	2.13451	CCL4	chemokine (C-C motif) ligand 4 [Source:HGNC Symbol;Acc:10630]
ENSECAT00000023681	2.12838	FHL2	four and a half LIM domains 2 [Source:HGNC Symbol;Acc:3703]
ENSECAT00000011143	2.12817	TCIRG1	T-cell, immune regulator 1, ATPase, H+ transporting, lysosomal V0 subunit A3 [Source:HGNC Symbol;Acc:11647]
ENSECAT00000011231	2.12647	C3orf37	chromosome 3 open reading frame 37 [Source:HGNC Symbol;Acc:24446]
ENSECAT00000024083	2.12488	AREG	amphiregulin [Source:HGNC Symbol;Acc:651]
ENSECAT00000018531	2.12422	MLL5	myeloid/lymphoid or mixed-lineage leukemia 5 (trithorax homolog, Drosophila) [Source:HGNC Symbol;Acc:18541]
ENSECAT00000011403	2.12409	NRBF2	nuclear receptor binding factor 2 [Source:HGNC Symbol;Acc:19692]
ENSECAT00000019133	2.12386	PFKFB4	6-phosphofructo-2-kinase/fructose-2,6-biphosphatase 4 [Source:HGNC Symbol;Acc:8875]
ENSECAT00000004884	2.12132	TICAM1	toll-like receptor adaptor molecule 1 [Source:HGNC Symbol;Acc:18348]
ENSECAT00000018020	2.11807	CPEB4	cytoplasmic polyadenylation element binding protein 4 [Source:HGNC Symbol;Acc:21747]
ENSECAT00000013636	2.11684	CYFIP2	cytoplasmic FMR1 interacting protein 2 [Source:HGNC Symbol;Acc:13760]
ENSECAT00000010557	2.11498	PPP1R15A	protein phosphatase 1, regulatory (inhibitor) subunit 15A [Source:HGNC Symbol;Acc:14375]
ENSECAT00000010310	2.11477	CHAC1	ChaC, cation transport regulator homolog 1 (E. coli) [Source:HGNC Symbol;Acc:28680]
ENSECAT00000023056	2.11391	IMPG2	interphotoreceptor matrix proteoglycan 2 [Source:HGNC Symbol;Acc:18362]
ENSECAT00000016417	2.11225	VAV1	vav 1 guanine nucleotide exchange factor [Source:HGNC Symbol;Acc:12657]
ENSECAT00000015151	2.11119	SLAMF1	signaling lymphocytic activation molecule family member 1 [Source:HGNC Symbol;Acc:10903]
ENSECAT00000010275	2.11081	EP300	E1A binding protein p300 [Source:HGNC Symbol;Acc:3373]
ENSECAT00000022561	2.11031	EOMES	eomesodermin [Source:HGNC Symbol;Acc:3372]
ENSECAT00000017572	2.11017	CAMK4	calcium/calmodulin-dependent protein kinase IV [Source:HGNC Symbol;Acc:1464]
ENSECAT00000000333	2.10998	C6orf62	chromosome 6 open reading frame 62 [Source:HGNC Symbol;Acc:20998]
ENSECAT00000004904	2.10777	GPR68	G protein-coupled receptor 68 [Source:HGNC Symbol;Acc:4519]
ENSECAT00000006300	2.10487	GUCY1A3	guanylate cyclase 1, soluble, alpha 3 [Source:HGNC Symbol;Acc:4685]
ENSECAT00000015243	2.09465	SLC20A1	solute carrier family 20 (phosphate transporter), member 1 [Source:HGNC Symbol;Acc:10946]
ENSECAT00000011204	2.0945	TCIRG1	T-cell, immune regulator 1, ATPase, H+ transporting, lysosomal V0 subunit A3 [Source:HGNC Symbol;Acc:11647]
ENSECAT00000012234	2.09428	HGF	hepatocyte growth factor (hepapoietin A; scatter factor) [Source:HGNC Symbol;Acc:4893]
ENSECAT00000009158	2.09425	IER2	immediate early response 2 [Source:HGNC Symbol;Acc:28871]
ENSECAT00000009178	2.09228	MAP4K4	mitogen-activated protein kinase kinase kinase kinase 4 [Source:HGNC Symbol;Acc:6866]
ENSECAT00000006588	2.09163	SYNJ1
ENSECAT00000001929	2.08715	PLK2	polo-like kinase 2 [Source:HGNC Symbol;Acc:19699]
ENSECAT00000020188	2.075	ARID3C	AT rich interactive domain 3C (BRIGHT-like) [Source:HGNC Symbol;Acc:21209]
ENSECAT00000009056	2.07482	CD1A	CD1a molecule [Source:HGNC Symbol;Acc:1634]
ENSECAT00000006456	2.07479	GPR132	G protein-coupled receptor 132 [Source:HGNC Symbol;Acc:17482]
ENSECAT00000026719	2.07311	CYTH4	cytohesin 4 [Source:HGNC Symbol;Acc:9505]
ENSECAT00000010410	2.07299	DUSP6	dual specificity phosphatase 6 [Source:HGNC Symbol;Acc:3072]
ENSECAT00000011417	2.07288	TGFA	transforming growth factor, alpha [Source:HGNC Symbol;Acc:11765]
ENSECAT00000007926	2.07266	MAP4K2
ENSECAT00000012254	2.07189	MEF2A	myocyte enhancer factor 2A [Source:HGNC Symbol;Acc:6993]
ENSECAT00000002924	2.07122	DOCK10	dedicator of cytokinesis 10 [Source:HGNC Symbol;Acc:23479]
ENSECAT00000020926	2.06891	OXSR1
ENSECAT00000026152	2.06657	SUCNR1	succinate receptor 1 [Source:HGNC Symbol;Acc:4542]
ENSECAT00000021519	2.06568	CSF2RB	colony stimulating factor 2 receptor, beta, low-affinity (granulocyte-macrophage) [Source:HGNC Symbol;Acc:2436]
ENSECAT00000022611	2.06361	TRAT1	T cell receptor associated transmembrane adaptor 1 [Source:HGNC Symbol;Acc:30698]
ENSECAT00000021819	2.05948	ACTN1	actinin, alpha 1 [Source:HGNC Symbol;Acc:163]
ENSECAT00000017738	2.05735	ULK1	unc-51-like kinase 1 (C. elegans) [Source:HGNC Symbol;Acc:12558]
ENSECAT00000007533	2.05637	ARHGAP31	Rho GTPase activating protein 31 [Source:HGNC Symbol;Acc:29216]
ENSECAT00000018120	2.05621	LIMS2	LIM and senescent cell antigen-like domains 2 [Source:HGNC Symbol;Acc:16084]
ENSECAT00000013604	2.05394	ZBTB10	zinc finger and BTB domain containing 10 [Source:HGNC Symbol;Acc:30953]
ENSECAT00000006806	2.05183	ARHGAP27	Rho GTPase activating protein 27 [Source:HGNC Symbol;Acc:31813]
ENSECAT00000022322	2.04851	RELB	v-rel reticuloendotheliosis viral oncogene homolog B [Source:HGNC Symbol;Acc:9956]
ENSECAT00000009189	2.04529	MAP4K4	mitogen-activated protein kinase kinase kinase kinase 4 [Source:HGNC Symbol;Acc:6866]
ENSECAT00000013717	2.04401	SIPA1	signal-induced proliferation-associated 1 [Source:HGNC Symbol;Acc:10885]
ENSECAT00000021144	2.04387	GPR137B	G protein-coupled receptor 137B [Source:HGNC Symbol;Acc:11862]
ENSECAT00000011295	2.04044	HMHA1	histocompatibility (minor) HA-1 [Source:HGNC Symbol;Acc:17102]
ENSECAT00000009819	2.03708	GZMB	granzyme B (granzyme 2, cytotoxic T-lymphocyte-associated serine esterase 1) [Source:HGNC Symbol;Acc:4709]
ENSECAT00000008282	2.03233	C9	complement component 9 [Source:HGNC Symbol;Acc:1358]
ENSECAT00000023560	2.03215	APP	amyloid beta (A4) precursor protein [Source:HGNC Symbol;Acc:620]
ENSECAT00000017238	2.03102	CLIC4	chloride intracellular channel 4 [Source:HGNC Symbol;Acc:13518]
ENSECAT00000015608	2.02785	MAP3K14	mitogen-activated protein kinase kinase kinase 14 [Source:HGNC Symbol;Acc:6853]
ENSECAT00000006399	2.02635	SMOX
ENSECAT00000014937	2.022	TIMP1	TIMP metallopeptidase inhibitor 1 [Source:HGNC Symbol;Acc:11820]
ENSECAT00000019825	2.0206	LAMP2	lysosomal-associated membrane protein 2 [Source:HGNC Symbol;Acc:6501]
ENSECAT00000017832	2.01869	MYO9A	myosin IXA [Source:HGNC Symbol;Acc:7608]
ENSECAT00000003014	2.0173	CXCR6	chemokine (C-X-C motif) receptor 6 [Source:HGNC Symbol;Acc:16647]
ENSECAT00000016002	2.01692	POLK	polymerase (DNA directed) kappa [Source:HGNC Symbol;Acc:9183]
ENSECAT00000012278	2.01485	MEF2A	myocyte enhancer factor 2A [Source:HGNC Symbol;Acc:6993]
ENSECAT00000007204	2.01337	FN1	fibronectin 1 [Source:HGNC Symbol;Acc:3778]
ENSECAT00000017581	2.00517	ARAP1	ArfGAP with RhoGAP domain, ankyrin repeat and PH domain 1 [Source:HGNC Symbol;Acc:16925]
ENSECAT00000025168	2.00494	SIRPG	signal-regulatory protein gamma [Source:HGNC Symbol;Acc:15757]
ENSECAT00000025456	2.00217	EGR3	early growth response 3 [Source:HGNC Symbol;Acc:3240]
ENSECAT00000023725	1.99788	DDX58	DEAD (Asp-Glu-Ala-Asp) box polypeptide 58 [Source:HGNC Symbol;Acc:19102]
ENSECAT00000015207	1.9949	ARHGEF2	Rho/Rac guanine nucleotide exchange factor (GEF) 2 [Source:HGNC Symbol;Acc:682]
ENSECAT00000010174	1.99379	DUSP1	dual specificity phosphatase 1 [Source:HGNC Symbol;Acc:3064]
ENSECAT00000029084	1.99355	SLC7A11	solute carrier family 7 (anionic amino acid transporter light chain, xc- system), member 11 [Source:HGNC Symbol;Acc:11059]
ENSECAT00000010487	1.99326	TSC1	tuberous sclerosis 1 [Source:HGNC Symbol;Acc:12362]
ENSECAT00000003759	1.9907	JUNB	jun B proto-oncogene [Source:HGNC Symbol;Acc:6205]
ENSECAT00000020621	1.9899	RASSF5	Ras association (RalGDS/AF-6) domain family member 5 [Source:HGNC Symbol;Acc:17609]
ENSECAT00000019388	1.98766	GTPBP1	GTP binding protein 1 [Source:HGNC Symbol;Acc:4669]
ENSECAT00000006120	1.98556	ABL2	v-abl Abelson murine leukemia viral oncogene homolog 2 [Source:HGNC Symbol;Acc:77]
ENSECAT00000013081	1.98515	ARHGEF6	Rac/Cdc42 guanine nucleotide exchange factor (GEF) 6 [Source:HGNC Symbol;Acc:685]
ENSECAT00000021256	1.97992	LEF1	lymphoid enhancer-binding factor 1 [Source:HGNC Symbol;Acc:6551]
ENSECAT00000025087	1.97789	BST1	bone marrow stromal cell antigen 1 [Source:HGNC Symbol;Acc:1118]
ENSECAT00000012280	1.97731	MEF2A	myocyte enhancer factor 2A [Source:HGNC Symbol;Acc:6993]
ENSECAT00000020272	1.9765	MOSPD2	motile sperm domain containing 2 [Source:HGNC Symbol;Acc:28381]
ENSECAT00000023558	1.97441	APP	amyloid beta (A4) precursor protein [Source:HGNC Symbol;Acc:620]
ENSECAT00000002863	1.97401	DOCK10	dedicator of cytokinesis 10 [Source:HGNC Symbol;Acc:23479]
ENSECAT00000008733	1.9721	C1orf38	chromosome 1 open reading frame 38 [Source:HGNC Symbol;Acc:16839]
ENSECAT00000020495	1.97134	NTSR1	neurotensin receptor 1 (high affinity) [Source:HGNC Symbol;Acc:8039]
ENSECAT00000003199	1.97065	PLCG2	phospholipase C, gamma 2 (phosphatidylinositol-specific) [Source:HGNC Symbol;Acc:9066]
ENSECAT00000007012	1.97064	SLC8A1	solute carrier family 8 (sodium/calcium exchanger), member 1 [Source:HGNC Symbol;Acc:11068]
ENSECAT00000015862	1.96941	PREX1	phosphatidylinositol-3,4,5-trisphosphate-dependent Rac exchange factor 1 [Source:HGNC Symbol;Acc:32594]
ENSECAT00000019016	1.96745	LITAF	lipopolysaccharide-induced TNF factor [Source:HGNC Symbol;Acc:16841]
ENSECAT00000017568	1.96701	ARAP1	ArfGAP with RhoGAP domain, ankyrin repeat and PH domain 1 [Source:HGNC Symbol;Acc:16925]
ENSECAT00000003120	1.96653	HIST1H4I	histone cluster 1, H4i [Source:HGNC Symbol;Acc:4793]
ENSECAT00000026604	1.96514	EPC1	enhancer of polycomb homolog 1 (Drosophila) [Source:HGNC Symbol;Acc:19876]
ENSECAT00000011844	1.9642	ST8SIA4	ST8 alpha-N-acetyl-neuraminide alpha-2,8-sialyltransferase 4 [Source:HGNC Symbol;Acc:10871]
ENSECAT00000011068	1.96307	TLE4	transducin-like enhancer of split 4 (E(sp1) homolog, Drosophila) [Source:HGNC Symbol;Acc:11840]
ENSECAT00000007396	1.95949	ABCC1	ATP-binding cassette, sub-family C (CFTR/MRP), member 1 [Source:HGNC Symbol;Acc:51]
ENSECAT00000012660	1.95046	ARHGAP9	Rho GTPase activating protein 9 [Source:HGNC Symbol;Acc:14130]
ENSECAT00000012505	1.94888	TNFAIP6	tumor necrosis factor, alpha-induced protein 6 [Source:HGNC Symbol;Acc:11898]
ENSECAT00000018313	1.94884	DAPP1	dual adaptor of phosphotyrosine and 3-phosphoinositides [Source:HGNC Symbol;Acc:16500]
ENSECAT00000010670	1.94519	IFRD1	interferon-related developmental regulator 1 [Source:HGNC Symbol;Acc:5456]
ENSECAT00000010118	1.94491	NRIP3	nuclear receptor interacting protein 3 [Source:HGNC Symbol;Acc:1167]
ENSECAT00000003063	1.94413	C3AR1	complement component 3a receptor 1 [Source:HGNC Symbol;Acc:1319]
ENSECAT00000022659	1.94025	SPTLC2	serine palmitoyltransferase, long chain base subunit 2 [Source:HGNC Symbol;Acc:11278]
ENSECAT00000029090	1.93491	MBD6	methyl-CpG binding domain protein 6 [Source:HGNC Symbol;Acc:20445]
ENSECAT00000008203	1.93264	LAMP3	lysosomal-associated membrane protein 3 [Source:HGNC Symbol;Acc:14582]
ENSECAT00000005822	1.92776	CERK	ceramide kinase [Source:HGNC Symbol;Acc:19256]
ENSECAT00000015220	1.92761	ARHGEF2	Rho/Rac guanine nucleotide exchange factor (GEF) 2 [Source:HGNC Symbol;Acc:682]
ENSECAT00000023396	1.92622	LCP2	lymphocyte cytosolic protein 2 (SH2 domain containing leukocyte protein of 76kDa) [Source:HGNC Symbol;Acc:6529]
ENSECAT00000007884	1.92134	IRF2
ENSECAT00000027156	1.91897	ELF4	E74-like factor 4 (ets domain transcription factor) [Source:HGNC Symbol;Acc:3319]
ENSECAT00000021811	1.91701	ACTN1	actinin, alpha 1 [Source:HGNC Symbol;Acc:163]
ENSECAT00000022083	1.91526	PCSK1	proprotein convertase subtilisin/kexin type 1 [Source:HGNC Symbol;Acc:8743]
ENSECAT00000018963	1.91502	SMURF1	SMAD specific E3 ubiquitin protein ligase 1 [Source:HGNC Symbol;Acc:16807]
ENSECAT00000017770	1.91203	ARG2	arginase, type II [Source:HGNC Symbol;Acc:664]
ENSECAT00000026605	1.90982	EPC1	enhancer of polycomb homolog 1 (Drosophila) [Source:HGNC Symbol;Acc:19876]
ENSECAT00000007642	1.90972	CD226	CD226 molecule [Source:HGNC Symbol;Acc:16961]
ENSECAT00000003070	1.90892	P2RY10	purinergic receptor P2Y, G-protein coupled, 10 [Source:HGNC Symbol;Acc:19906]
ENSECAT00000001411	1.90705	TRIM23	tripartite motif containing 23 [Source:HGNC Symbol;Acc:660]
ENSECAT00000012241	1.90677	SBNO2	strawberry notch homolog 2 (Drosophila) [Source:HGNC Symbol;Acc:29158]
ENSECAT00000013196	1.90474	C6orf204	chromosome 6 open reading frame 204 [Source:HGNC Symbol;Acc:21638]
ENSECAT00000008222	1.90299	PLEKHM3
ENSECAT00000008954	1.90181	NCF2	neutrophil cytosolic factor 2 [Source:HGNC Symbol;Acc:7661]
ENSECAT00000019521	1.90167	ERF	Ets2 repressor factor [Source:HGNC Symbol;Acc:3444]
ENSECAT00000018899	1.89687	NRP2	neuropilin 2 [Source:HGNC Symbol;Acc:8005]
ENSECAT00000005363	1.89633	MARCKSL1	MARCKS-like 1 [Source:HGNC Symbol;Acc:7142]
ENSECAT00000026747	1.89367	RGS11	regulator of G-protein signaling 11 [Source:HGNC Symbol;Acc:9993]
ENSECAT00000025231	1.89155	TNFAIP8	tumor necrosis factor, alpha-induced protein 8 [Source:HGNC Symbol;Acc:17260]
ENSECAT00000017899	1.89154	MYO9A	myosin IXA [Source:HGNC Symbol;Acc:7608]
ENSECAT00000009486	1.88959	ARHGAP25	Rho GTPase activating protein 25 [Source:HGNC Symbol;Acc:28951]
ENSECAT00000026769	1.88832	APAF1	apoptotic peptidase activating factor 1 [Source:HGNC Symbol;Acc:576]
ENSECAT00000019558	1.88825	LENG8	leukocyte receptor cluster (LRC) member 8 [Source:HGNC Symbol;Acc:15500]
ENSECAT00000009616	1.88511	IRG1	immunoresponsive 1 homolog (mouse) [Source:HGNC Symbol;Acc:33904]
ENSECAT00000000565	1.88363	TMEM151B	transmembrane protein 151B [Source:HGNC Symbol;Acc:21315]
ENSECAT00000009279	1.88339	SPEN	spen homolog, transcriptional regulator (Drosophila) [Source:HGNC Symbol;Acc:17575]
ENSECAT00000009021	1.88163	ADCY3	adenylate cyclase 3 [Source:HGNC Symbol;Acc:234]
ENSECAT00000016561	1.88069	TMEM156	transmembrane protein 156 [Source:HGNC Symbol;Acc:26260]
ENSECAT00000004762	1.88019	CEBPG	CCAAT/enhancer binding protein (C/EBP), gamma [Source:HGNC Symbol;Acc:1837]
ENSECAT00000007925	1.88006	TSPAN14	tetraspanin 14 [Source:HGNC Symbol;Acc:23303]
ENSECAT00000017645	1.8798	IL1R1	interleukin 1 receptor, type I [Source:HGNC Symbol;Acc:5993]
ENSECAT00000022568	1.87931	C9orf30	chromosome 9 open reading frame 30 [Source:HGNC Symbol;Acc:23370]
ENSECAT00000027138	1.87672	NDRG1	N-myc downstream regulated 1 [Source:HGNC Symbol;Acc:7679]
ENSECAT00000000196	1.87511	STX11	syntaxin 11 [Source:HGNC Symbol;Acc:11429]
ENSECAT00000016992	1.87278	IL2RB	interleukin 2 receptor, beta [Source:HGNC Symbol;Acc:6009]
ENSECAT00000025974	1.87211	ARFGEF2	ADP-ribosylation factor guanine nucleotide-exchange factor 2 (brefeldin A-inhibited) [Source:HGNC Symbol;Acc:15853]
ENSECAT00000010633	1.87078	TGIF2	TGFB-induced factor homeobox 2 [Source:HGNC Symbol;Acc:15764]
ENSECAT00000006145	1.86884	C4orf21	chromosome 4 open reading frame 21 [Source:HGNC Symbol;Acc:25654]
ENSECAT00000006616	1.86875	TRIM21	tripartite motif containing 21 [Source:HGNC Symbol;Acc:11312]
ENSECAT00000019078	1.86643	TAB2
ENSECAT00000020569	1.86437	GDF5	growth differentiation factor 5 [Source:HGNC Symbol;Acc:4220]
ENSECAT00000022729	1.86348	PXK	PX domain containing serine/threonine kinase [Source:HGNC Symbol;Acc:23326]
ENSECAT00000017829	1.85872	FYB	FYN binding protein [Source:HGNC Symbol;Acc:4036]
ENSECAT00000013715	1.85712	KLF10	Kruppel-like factor 10 [Source:HGNC Symbol;Acc:11810]
ENSECAT00000006732	1.85504	CARS	cysteinyl-tRNA synthetase [Source:HGNC Symbol;Acc:1493]
ENSECAT00000004129	1.85334	LTB4R	leukotriene B4 receptor [Source:HGNC Symbol;Acc:6713]
ENSECAT00000014379	1.85291	PSME4	proteasome (prosome, macropain) activator subunit 4 [Source:HGNC Symbol;Acc:20635]
ENSECAT00000011849	1.85265	TACC3	transforming, acidic coiled-coil containing protein 3 [Source:HGNC Symbol;Acc:11524]
ENSECAT00000010773	1.84966	GAS2L3	growth arrest-specific 2 like 3 [Source:HGNC Symbol;Acc:27475]
ENSECAT00000013766	1.8477	ETF1	eukaryotic translation termination factor 1 [Source:HGNC Symbol;Acc:3477]
ENSECAT00000014505	1.84661	FAS	Fas (TNF receptor superfamily, member 6) [Source:HGNC Symbol;Acc:11920]
ENSECAT00000000076	1.84657	METRNL	meteorin, glial cell differentiation regulator-like [Source:HGNC Symbol;Acc:27584]
ENSECAT00000021205	1.84507	PIK3CG	phosphoinositide-3-kinase, catalytic, gamma polypeptide [Source:HGNC Symbol;Acc:8978]
ENSECAT00000013011	1.84492	DNAJB9	DnaJ (Hsp40) homolog, subfamily B, member 9 [Source:HGNC Symbol;Acc:6968]
ENSECAT00000022712	1.84372	MBD6	methyl-CpG binding domain protein 6 [Source:HGNC Symbol;Acc:20445]
ENSECAT00000009913	1.84294	PTGER2	prostaglandin E receptor 2 (subtype EP2), 53kDa [Source:HGNC Symbol;Acc:9594]
ENSECAT00000019325	1.84259	ARID4B	AT rich interactive domain 4B (RBP1-like) [Source:HGNC Symbol;Acc:15550]
ENSECAT00000020725	1.84211	ZEB2	zinc finger E-box binding homeobox 2 [Source:HGNC Symbol;Acc:14881]
ENSECAT00000006282	1.83915	GRINA	glutamate receptor, ionotropic, N-methyl D-aspartate-associated protein 1 (glutamate binding) [Source:HGNC Symbol;Acc:4589]
ENSECAT00000008004	1.83719	LYST
ENSECAT00000010295	1.8357	CDK19	cyclin-dependent kinase 19 [Source:HGNC Symbol;Acc:19338]
ENSECAT00000023172	1.83246	MAP3K2	mitogen-activated protein kinase kinase kinase 2 [Source:HGNC Symbol;Acc:6854]
ENSECAT00000022767	1.83209	LAT2	linker for activation of T cells family, member 2 [Source:HGNC Symbol;Acc:12749]
ENSECAT00000013545	1.83178	RELX_HORSE	Prorelaxin Precursor (RXN) [Contains Relaxin B chain;Relaxin A chain] [Source:UniProtKB/Swiss-Prot;Acc:P22969]
ENSECAT00000017307	1.83125	ENTPD1	ectonucleoside triphosphate diphosphohydrolase 1 [Source:HGNC Symbol;Acc:3363]
ENSECAT00000006807	1.83073	TOX4	TOX high mobility group box family member 4 [Source:HGNC Symbol;Acc:20161]
ENSECAT00000009327	1.83036	TLR8	toll-like receptor 8 [Source:HGNC Symbol;Acc:15632]
ENSECAT00000014707	1.82839	ANKRD12	ankyrin repeat domain 12 [Source:HGNC Symbol;Acc:29135]
ENSECAT00000001427	1.82662	PTPN6	protein tyrosine phosphatase, non-receptor type 6 [Source:HGNC Symbol;Acc:9658]
ENSECAT00000009500	1.82595	GPR107	G protein-coupled receptor 107 [Source:HGNC Symbol;Acc:17830]
ENSECAT00000021007	1.82273	GSK3A	glycogen synthase kinase 3 alpha [Source:HGNC Symbol;Acc:4616]
ENSECAT00000021120	1.82243	PIK3CG	phosphoinositide-3-kinase, catalytic, gamma polypeptide [Source:HGNC Symbol;Acc:8978]
ENSECAT00000019467	1.82078	BLK	B lymphoid tyrosine kinase [Source:HGNC Symbol;Acc:1057]
ENSECAT00000021527	1.82059	CD247	CD247 molecule [Source:HGNC Symbol;Acc:1677]
ENSECAT00000027153	1.82043	NMU	neuromedin U [Source:HGNC Symbol;Acc:7859]
ENSECAT00000020792	1.82005	UBTF	upstream binding transcription factor, RNA polymerase I [Source:HGNC Symbol;Acc:12511]
ENSECAT00000006718	1.81777	CARS	cysteinyl-tRNA synthetase [Source:HGNC Symbol;Acc:1493]
ENSECAT00000028823	1.81697	RIN3	Ras and Rab interactor 3 [Source:HGNC Symbol;Acc:18751]
ENSECAT00000019897	1.81593	MCPH1	microcephalin 1 [Source:HGNC Symbol;Acc:6954]
ENSECAT00000011845	1.81505	NDNF	neuron-derived neurotrophic factor [Source:HGNC Symbol;Acc:26256]
ENSECAT00000019987	1.81356	MCPH1	microcephalin 1 [Source:HGNC Symbol;Acc:6954]
ENSECAT00000002411	1.81131	FLRT3	fibronectin leucine rich transmembrane protein 3 [Source:HGNC Symbol;Acc:3762]
ENSECAT00000020633	1.80911	GMEB2	glucocorticoid modulatory element binding protein 2 [Source:HGNC Symbol;Acc:4371]
ENSECAT00000026827	1.80877	CREBBP	CREB binding protein [Source:HGNC Symbol;Acc:2348]
ENSECAT00000006845	1.80726	PEX5L	peroxisomal biogenesis factor 5-like [Source:HGNC Symbol;Acc:30024]
ENSECAT00000006552	1.80717	SOS2	son of sevenless homolog 2 (Drosophila) [Source:HGNC Symbol;Acc:11188]
ENSECAT00000019146	1.80386	SH2D3C	SH2 domain containing 3C [Source:HGNC Symbol;Acc:16884]
ENSECAT00000009574	1.80345	RIOK1	RIO kinase 1 (yeast) [Source:HGNC Symbol;Acc:18656]
ENSECAT00000023439	1.80292	GNB1	guanine nucleotide binding protein (G protein), beta polypeptide 1 [Source:HGNC Symbol;Acc:4396]
ENSECAT00000026898	1.80031	MAP3K5
ENSECAT00000007180	1.79923	PDK1	pyruvate dehydrogenase kinase, isozyme 1 [Source:HGNC Symbol;Acc:8809]
ENSECAT00000015271	1.7989	SNX25	sorting nexin 25 [Source:HGNC Symbol;Acc:21883]
ENSECAT00000011151	1.79849	GPIHBP1	glycosylphosphatidylinositol anchored high density lipoprotein binding protein 1 [Source:HGNC Symbol;Acc:24945]
ENSECAT00000008923	1.79758	ID2	inhibitor of DNA binding 2, dominant negative helix-loop-helix protein [Source:HGNC Symbol;Acc:5361]
ENSECAT00000015250	1.79554	CSNK1G2	casein kinase 1, gamma 2 [Source:HGNC Symbol;Acc:2455]
ENSECAT00000026749	1.79474	EIF2C4	eukaryotic translation initiation factor 2C, 4 [Source:HGNC Symbol;Acc:18424]
ENSECAT00000002639	1.79432	ADAR	adenosine deaminase, RNA-specific [Source:HGNC Symbol;Acc:225]
ENSECAT00000011966	1.79408	TMIGD2	transmembrane and immunoglobulin domain containing 2 [Source:HGNC Symbol;Acc:28324]
ENSECAT00000012056	1.79312	CD1C	CD1c molecule [Source:HGNC Symbol;Acc:1636]
ENSECAT00000009267	1.79036	SPEN	spen homolog, transcriptional regulator (Drosophila) [Source:HGNC Symbol;Acc:17575]
ENSECAT00000018697	1.78994	PLXDC2	plexin domain containing 2 [Source:HGNC Symbol;Acc:21013]
ENSECAT00000018085	1.78831	PLEC	plectin [Source:HGNC Symbol;Acc:9069]
ENSECAT00000026828	1.78575	CREBBP	CREB binding protein [Source:HGNC Symbol;Acc:2348]
ENSECAT00000028999	1.78567	POLB	polymerase (DNA directed), beta [Source:HGNC Symbol;Acc:9174]
ENSECAT00000018949	1.78521	RABGEF1	RAB guanine nucleotide exchange factor (GEF) 1 [Source:HGNC Symbol;Acc:17676]
ENSECAT00000015895	1.78415	PRPF4B	PRP4 pre-mRNA processing factor 4 homolog B (yeast) [Source:HGNC Symbol;Acc:17346]
ENSECAT00000014986	1.78284	ERCC6	excision repair cross-complementing rodent repair deficiency, complementation group 6 [Source:HGNC Symbol;Acc:3438]
ENSECAT00000024048	1.78277	BRD4	bromodomain containing 4 [Source:HGNC Symbol;Acc:13575]
ENSECAT00000007179	1.78222	DDX59	DEAD (Asp-Glu-Ala-Asp) box polypeptide 59 [Source:HGNC Symbol;Acc:25360]
ENSECAT00000013736	1.77988	LDB1	LIM domain binding 1 [Source:HGNC Symbol;Acc:6532]
ENSECAT00000026105	1.777	TBC1D23	TBC1 domain family, member 23 [Source:HGNC Symbol;Acc:25622]
ENSECAT00000007413	1.77634	PLCL1	phospholipase C-like 1 [Source:HGNC Symbol;Acc:9063]
ENSECAT00000012862	1.77624	MLLT6	myeloid/lymphoid or mixed-lineage leukemia (trithorax homolog, Drosophila); translocated to, 6 [Source:HGNC Symbol;Acc:7138]
ENSECAT00000025067	1.7734	C22orf36	chromosome 22 open reading frame 36 [Source:HGNC Symbol;Acc:33155]
ENSECAT00000017647	1.77263	PBX3	pre-B-cell leukemia homeobox 3 [Source:HGNC Symbol;Acc:8634]
ENSECAT00000010898	1.77261	ZNF326
ENSECAT00000026533	1.77243	CGREF1	cell growth regulator with EF-hand domain 1 [Source:HGNC Symbol;Acc:16962]
ENSECAT00000009236	1.77063	DOC2B	double C2-like domains, beta [Source:HGNC Symbol;Acc:2986]
ENSECAT00000008419	1.76914	ADNP2	ADNP homeobox 2 [Source:HGNC Symbol;Acc:23803]
ENSECAT00000019079	1.76847	SMURF1	SMAD specific E3 ubiquitin protein ligase 1 [Source:HGNC Symbol;Acc:16807]
ENSECAT00000014657	1.76699	TFEC	transcription factor EC [Source:HGNC Symbol;Acc:11754]
ENSECAT00000009173	1.76594	IER2	immediate early response 2 [Source:HGNC Symbol;Acc:28871]
ENSECAT00000014862	1.76381	VAMP7	vesicle-associated membrane protein 7 [Source:HGNC Symbol;Acc:11486]
ENSECAT00000026590	1.76345	GPR153	G protein-coupled receptor 153 [Source:HGNC Symbol;Acc:23618]
ENSECAT00000002589	1.7632	RHEBL1	Ras homolog enriched in brain like 1 [Source:HGNC Symbol;Acc:21166]
ENSECAT00000013569	1.76306	PRKAG2	protein kinase, AMP-activated, gamma 2 non-catalytic subunit [Source:HGNC Symbol;Acc:9386]
ENSECAT00000023161	1.76299	CLK2	CDC-like kinase 2 [Source:HGNC Symbol;Acc:2069]
ENSECAT00000023422	1.76085	C5orf34	chromosome 5 open reading frame 34 [Source:HGNC Symbol;Acc:24738]
ENSECAT00000019557	1.76029	LENG8	leukocyte receptor cluster (LRC) member 8 [Source:HGNC Symbol;Acc:15500]
ENSECAT00000021343	1.76022	C22orf13	chromosome 22 open reading frame 13 [Source:HGNC Symbol;Acc:14237]
ENSECAT00000020499	1.76016	IL21R	interleukin 21 receptor [Source:HGNC Symbol;Acc:6006]
ENSECAT00000015878	1.75882	PHF20L1	PHD finger protein 20-like 1 [Source:HGNC Symbol;Acc:24280]
ENSECAT00000011474	1.75846	ELN	elastin [Source:HGNC Symbol;Acc:3327]
ENSECAT00000026214	1.75614	PTPN22	protein tyrosine phosphatase, non-receptor type 22 (lymphoid) [Source:HGNC Symbol;Acc:9652]
ENSECAT00000010956	1.7558	PKNOX1	PBX/knotted 1 homeobox 1 [Source:HGNC Symbol;Acc:9022]
ENSECAT00000007866	1.75474	MGLL	monoglyceride lipase [Source:HGNC Symbol;Acc:17038]
ENSECAT00000003156	1.75459	IRS2	insulin receptor substrate 2 [Source:HGNC Symbol;Acc:6126]
ENSECAT00000012794	1.7533	RNF19B	ring finger protein 19B [Source:HGNC Symbol;Acc:26886]
ENSECAT00000021087	1.75266	TFEB	transcription factor EB [Source:HGNC Symbol;Acc:11753]
ENSECAT00000017851	1.74973	FYB	FYN binding protein [Source:HGNC Symbol;Acc:4036]
ENSECAT00000017847	1.74744	APOBR	apolipoprotein B receptor [Source:HGNC Symbol;Acc:24087]
ENSECAT00000022781	1.74715	TECPR2	tectonin beta-propeller repeat containing 2 [Source:HGNC Symbol;Acc:19957]
ENSECAT00000017707	1.74529	ULK1	unc-51-like kinase 1 (C. elegans) [Source:HGNC Symbol;Acc:12558]
ENSECAT00000009186	1.74527	SPEN	spen homolog, transcriptional regulator (Drosophila) [Source:HGNC Symbol;Acc:17575]
ENSECAT00000006682	1.74459	LGALS3	lectin, galactoside-binding, soluble, 3 [Source:HGNC Symbol;Acc:6563]
ENSECAT00000021748	1.74396	CD84	CD84 molecule [Source:HGNC Symbol;Acc:1704]
ENSECAT00000011259	1.74387	INPP4B	inositol polyphosphate-4-phosphatase, type II, 105kDa [Source:HGNC Symbol;Acc:6075]
ENSECAT00000013885	1.73889	RPGRIP1	retinitis pigmentosa GTPase regulator interacting protein 1 [Source:HGNC Symbol;Acc:13436]
ENSECAT00000013615	1.73756	ARL8B	ADP-ribosylation factor-like 8B [Source:HGNC Symbol;Acc:25564]
ENSECAT00000018815	1.73699	PKN3	protein kinase N3 [Source:HGNC Symbol;Acc:17999]
ENSECAT00000013753	1.73661	MSN	moesin [Source:HGNC Symbol;Acc:7373]
ENSECAT00000022176	1.73658	ITSN2	intersectin 2 [Source:HGNC Symbol;Acc:6184]
ENSECAT00000020286	1.73581	ATF2	activating transcription factor 2 [Source:HGNC Symbol;Acc:784]
ENSECAT00000009355	1.73473	HIF1AN	hypoxia inducible factor 1, alpha subunit inhibitor [Source:HGNC Symbol;Acc:17113]
ENSECAT00000020763	1.73459	MICAL1
ENSECAT00000013580	1.73265	PRKAG2	protein kinase, AMP-activated, gamma 2 non-catalytic subunit [Source:HGNC Symbol;Acc:9386]
ENSECAT00000016631	1.73107	KLF11
ENSECAT00000022747	1.72967	PXK	PX domain containing serine/threonine kinase [Source:HGNC Symbol;Acc:23326]
ENSECAT00000028983	1.72579	DOCK2	dedicator of cytokinesis 2 [Source:HGNC Symbol;Acc:2988]
ENSECAT00000014234	1.72465	AHR	aryl hydrocarbon receptor [Source:HGNC Symbol;Acc:348]
ENSECAT00000021105	1.7243	GRAP2	GRB2-related adaptor protein 2 [Source:HGNC Symbol;Acc:4563]
ENSECAT00000018139	1.72145	PLEC	plectin [Source:HGNC Symbol;Acc:9069]
ENSECAT00000010964	1.7196	HBEGF	heparin-binding EGF-like growth factor [Source:HGNC Symbol;Acc:3059]
ENSECAT00000014129	1.71907	HOMER1	homer homolog 1 (Drosophila) [Source:HGNC Symbol;Acc:17512]
ENSECAT00000011011	1.71838	TATDN2	TatD DNase domain containing 2 [Source:HGNC Symbol;Acc:28988]
ENSECAT00000007045	1.71743	SNRK	SNF related kinase [Source:HGNC Symbol;Acc:30598]
ENSECAT00000018002	1.71524	TES	testis derived transcript (3 LIM domains) [Source:HGNC Symbol;Acc:14620]
ENSECAT00000010074	1.71395	CD83	CD83 molecule [Source:HGNC Symbol;Acc:1703]
ENSECAT00000009295	1.7129	METTL1	methyltransferase like 1 [Source:HGNC Symbol;Acc:7030]
ENSECAT00000016267	1.7126	NFKB1	nuclear factor of kappa light polypeptide gene enhancer in B-cells 1 [Source:HGNC Symbol;Acc:7794]
ENSECAT00000018624	1.70804	MTHFD2	methylenetetrahydrofolate dehydrogenase (NADP+ dependent) 2, methenyltetrahydrofolate cyclohydrolase [Source:HGNC Symbol;Acc:7434]
ENSECAT00000006298	1.70797	TAF5	TAF5 RNA polymerase II, TATA box binding protein (TBP)-associated factor, 100kDa [Source:HGNC Symbol;Acc:11539]
ENSECAT00000015927	1.70518	SETD1A	SET domain containing 1A [Source:HGNC Symbol;Acc:29010]
ENSECAT00000011406	1.70406	MMP19	matrix metallopeptidase 19 [Source:HGNC Symbol;Acc:7165]
ENSECAT00000019033	1.70376	TLN1	talin 1 [Source:HGNC Symbol;Acc:11845]
ENSECAT00000024458	1.7035	APBB1IP	amyloid beta (A4) precursor protein-binding, family B, member 1 interacting protein [Source:HGNC Symbol;Acc:17379]
ENSECAT00000011326	1.70344	FTHL17	ferritin, heavy polypeptide-like 17 [Source:HGNC Symbol;Acc:3987]
ENSECAT00000017432	1.70282	TNFRSF1A	tumor necrosis factor receptor superfamily, member 1A [Source:HGNC Symbol;Acc:11916]
ENSECAT00000005581	1.70142	NR2C2	nuclear receptor subfamily 2, group C, member 2 [Source:HGNC Symbol;Acc:7972]
ENSECAT00000015133	1.69906	CBLB	Cas-Br-M (murine) ecotropic retroviral transforming sequence b [Source:HGNC Symbol;Acc:1542]
ENSECAT00000008522	1.69877	SOAT1	sterol O-acyltransferase 1 [Source:HGNC Symbol;Acc:11177]
ENSECAT00000013268	1.69718	SKI_HORSE	Ski oncogene (Proto-oncogene c-Ski) [Source:UniProtKB/Swiss-Prot;Acc:Q9TUG2]
ENSECAT00000019115	1.69393	TLN1	talin 1 [Source:HGNC Symbol;Acc:11845]
ENSECAT00000023788	1.6936	KIF1B	kinesin family member 1B [Source:HGNC Symbol;Acc:16636]
ENSECAT00000005319	1.69278	GPR31	G protein-coupled receptor 31 [Source:HGNC Symbol;Acc:4486]
ENSECAT00000005115	1.69236	TTYH3	tweety homolog 3 (Drosophila) [Source:HGNC Symbol;Acc:22222]
ENSECAT00000007495	1.69205	IL10RB	interleukin 10 receptor, beta [Source:HGNC Symbol;Acc:5965]
ENSECAT00000009832	1.69074	DNAJA2	DnaJ (Hsp40) homolog, subfamily A, member 2 [Source:HGNC Symbol;Acc:14884]
ENSECAT00000019915	1.68851	DOCK11
ENSECAT00000008851	1.68826	SEMA4A	sema domain, immunoglobulin domain (Ig), transmembrane domain (TM) and short cytoplasmic domain, (semaphorin) 4A [Source:HGNC Symbol;Acc:10729]
ENSECAT00000016011	1.68809	FLT3LG	fms-related tyrosine kinase 3 ligand [Source:HGNC Symbol;Acc:3766]
ENSECAT00000021772	1.68758	BIRC6	baculoviral IAP repeat containing 6 [Source:HGNC Symbol;Acc:13516]
ENSECAT00000019693	1.68422	TRIM35	tripartite motif containing 35 [Source:HGNC Symbol;Acc:16285]
ENSECAT00000005112	1.68284	CBL	Cas-Br-M (murine) ecotropic retroviral transforming sequence [Source:HGNC Symbol;Acc:1541]
ENSECAT00000017730	1.68266	TAF4B	TAF4b RNA polymerase II, TATA box binding protein (TBP)-associated factor, 105kDa [Source:HGNC Symbol;Acc:11538]
ENSECAT00000013672	1.68229	ARID3B	AT rich interactive domain 3B (BRIGHT-like) [Source:HGNC Symbol;Acc:14350]
ENSECAT00000006838	1.68206	HAPLN2	hyaluronan and proteoglycan link protein 2 [Source:HGNC Symbol;Acc:17410]
ENSECAT00000017357	1.67952	ENTPD1	ectonucleoside triphosphate diphosphohydrolase 1 [Source:HGNC Symbol;Acc:3363]
ENSECAT00000022829	1.67906	TECPR2	tectonin beta-propeller repeat containing 2 [Source:HGNC Symbol;Acc:19957]
ENSECAT00000006041	1.67891	FUT1	fucosyltransferase 1 (galactoside 2-alpha-L-fucosyltransferase, H blood group) [Source:HGNC Symbol;Acc:4012]
ENSECAT00000026980	1.67847	GTPBP2	GTP binding protein 2 [Source:HGNC Symbol;Acc:4670]
ENSECAT00000017662	1.67781	STK10	serine/threonine kinase 10 [Source:HGNC Symbol;Acc:11388]
ENSECAT00000020121	1.6765	MYF6	myogenic factor 6 (herculin) [Source:HGNC Symbol;Acc:7566]
ENSECAT00000012876	1.67609	TRIML2	tripartite motif family-like 2 [Source:HGNC Symbol;Acc:26378]
ENSECAT00000017343	1.67587	TUBB6	tubulin, beta 6 [Source:HGNC Symbol;Acc:20776]
ENSECAT00000007836	1.67428	CD1A	CD1a molecule [Source:HGNC Symbol;Acc:1634]
ENSECAT00000026021	1.67382	SIAH1	seven in absentia homolog 1 (Drosophila) [Source:HGNC Symbol;Acc:10857]
ENSECAT00000014473	1.67153	JAG1	jagged 1 [Source:HGNC Symbol;Acc:6188]
ENSECAT00000014671	1.67062	HUS1	HUS1 checkpoint homolog (S. pombe) [Source:HGNC Symbol;Acc:5309]
ENSECAT00000000828	1.66991	PTPN2	protein tyrosine phosphatase, non-receptor type 2 [Source:HGNC Symbol;Acc:9650]
ENSECAT00000022984	1.66957	IMPG2	interphotoreceptor matrix proteoglycan 2 [Source:HGNC Symbol;Acc:18362]
ENSECAT00000015687	1.66911	PPM1D	protein phosphatase, Mg2+/Mn2+ dependent, 1D [Source:HGNC Symbol;Acc:9277]
ENSECAT00000020701	1.66852	CUL4A	cullin 4A [Source:HGNC Symbol;Acc:2554]
ENSECAT00000013368	1.6682	PAG1
ENSECAT00000019221	1.66811	TLN1	talin 1 [Source:HGNC Symbol;Acc:11845]
ENSECAT00000016632	1.66668	ABI1	abl-interactor 1 [Source:HGNC Symbol;Acc:11320]
ENSECAT00000017702	1.66496	ULK1	unc-51-like kinase 1 (C. elegans) [Source:HGNC Symbol;Acc:12558]
ENSECAT00000020358	1.66478	SIRPG	signal-regulatory protein gamma [Source:HGNC Symbol;Acc:15757]
ENSECAT00000023210	1.66435	PELI1	pellino homolog 1 (Drosophila) [Source:HGNC Symbol;Acc:8827]
ENSECAT00000010736	1.66247	LRP3	low density lipoprotein receptor-related protein 3 [Source:HGNC Symbol;Acc:6695]
ENSECAT00000018128	1.66204	PLEC	plectin [Source:HGNC Symbol;Acc:9069]
ENSECAT00000015329	1.65765	PAFAH1B1	platelet-activating factor acetylhydrolase 1b, regulatory subunit 1 (45kDa) [Source:HGNC Symbol;Acc:8574]
ENSECAT00000006204	1.65669	RAB2B	RAB2B, member RAS oncogene family [Source:HGNC Symbol;Acc:20246]
ENSECAT00000012699	1.65659	IGLV6-57	immunoglobulin lambda variable 6-57 [Source:HGNC Symbol;Acc:5927]
ENSECAT00000012476	1.65411	EIF4G3	eukaryotic translation initiation factor 4 gamma, 3 [Source:HGNC Symbol;Acc:3298]
ENSECAT00000024605	1.65274	ARSG	arylsulfatase G [Source:HGNC Symbol;Acc:24102]
ENSECAT00000011146	1.65136	HIVEP1	human immunodeficiency virus type I enhancer binding protein 1 [Source:HGNC Symbol;Acc:4920]
ENSECAT00000017757	1.64889	FGFR1OP2	FGFR1 oncogene partner 2 [Source:HGNC Symbol;Acc:23098]
ENSECAT00000014040	1.64729	USP24	ubiquitin specific peptidase 24 [Source:HGNC Symbol;Acc:12623]
ENSECAT00000021720	1.64669	IL36RN	interleukin 36 receptor antagonist [Source:HGNC Symbol;Acc:15561]
ENSECAT00000018982	1.64603	HIC2	hypermethylated in cancer 2 [Source:HGNC Symbol;Acc:18595]
ENSECAT00000011959	1.64556	DDX5	DEAD (Asp-Glu-Ala-Asp) box polypeptide 5 [Source:HGNC Symbol;Acc:2746]
ENSECAT00000021876	1.6444	ENG	endoglin [Source:HGNC Symbol;Acc:3349]
ENSECAT00000005009	1.64411	HIST1H3H	histone cluster 1, H3h [Source:HGNC Symbol;Acc:4775]
ENSECAT00000025689	1.64347	CDK15	cyclin-dependent kinase 15 [Source:HGNC Symbol;Acc:14434]
ENSECAT00000026049	1.64342	IQGAP1	IQ motif containing GTPase activating protein 1 [Source:HGNC Symbol;Acc:6110]
ENSECAT00000013590	1.64213	MRC2	mannose receptor, C type 2 [Source:HGNC Symbol;Acc:16875]
ENSECAT00000016084	1.64211	GRPR	gastrin-releasing peptide receptor [Source:HGNC Symbol;Acc:4609]
ENSECAT00000018670	1.64168	CRKL	v-crk sarcoma virus CT10 oncogene homolog (avian)-like [Source:HGNC Symbol;Acc:2363]
ENSECAT00000025440	1.63985	WNK1	WNK lysine deficient protein kinase 1 [Source:HGNC Symbol;Acc:14540]
ENSECAT00000010348	1.63761	GNAI3	guanine nucleotide binding protein (G protein), alpha inhibiting activity polypeptide 3 [Source:HGNC Symbol;Acc:4387]
ENSECAT00000025072	1.63639	RNF13	ring finger protein 13 [Source:HGNC Symbol;Acc:10057]
ENSECAT00000010914	1.63458	TOMM40L	translocase of outer mitochondrial membrane 40 homolog (yeast)-like [Source:HGNC Symbol;Acc:25756]
ENSECAT00000002375	1.6344	LUC7L	LUC7-like (S. cerevisiae) [Source:HGNC Symbol;Acc:6723]
ENSECAT00000001105	1.63174	TOR1AIP1	torsin A interacting protein 1 [Source:HGNC Symbol;Acc:29456]
ENSECAT00000015977	1.63104	CPM	carboxypeptidase M [Source:HGNC Symbol;Acc:2311]
ENSECAT00000015883	1.63019	PREX1	phosphatidylinositol-3,4,5-trisphosphate-dependent Rac exchange factor 1 [Source:HGNC Symbol;Acc:32594]
ENSECAT00000024867	1.62905	GPR65	G protein-coupled receptor 65 [Source:HGNC Symbol;Acc:4517]
ENSECAT00000009833	1.62635	PTPRH	protein tyrosine phosphatase, receptor type, H [Source:HGNC Symbol;Acc:9672]
ENSECAT00000012160	1.62604	SNX30	sorting nexin family member 30 [Source:HGNC Symbol;Acc:23685]
ENSECAT00000020697	1.6252	CUL4A	cullin 4A [Source:HGNC Symbol;Acc:2554]
ENSECAT00000020838	1.62323	CORO1C	coronin, actin binding protein, 1C [Source:HGNC Symbol;Acc:2254]
ENSECAT00000024459	1.62168	SNX9	sorting nexin 9 [Source:HGNC Symbol;Acc:14973]
ENSECAT00000020352	1.62129	PEA15	phosphoprotein enriched in astrocytes 15 [Source:HGNC Symbol;Acc:8822]
ENSECAT00000013851	1.621	PHF15	PHD finger protein 15 [Source:HGNC Symbol;Acc:22984]
ENSECAT00000021348	1.61874	ATP1B3	ATPase, Na+/K+ transporting, beta 3 polypeptide [Source:HGNC Symbol;Acc:806]
ENSECAT00000026467	1.61849	TEC	tec protein tyrosine kinase [Source:HGNC Symbol;Acc:11719]
ENSECAT00000026973	1.61771	SIGLEC6	sialic acid binding Ig-like lectin 6 [Source:HGNC Symbol;Acc:10875]
ENSECAT00000017451	1.61744	TNFRSF1A	tumor necrosis factor receptor superfamily, member 1A [Source:HGNC Symbol;Acc:11916]
ENSECAT00000018374	1.61713	PLEKHB2	pleckstrin homology domain containing, family B (evectins) member 2 [Source:HGNC Symbol;Acc:19236]
ENSECAT00000026681	1.61706	ICAM3	intercellular adhesion molecule 3 [Source:HGNC Symbol;Acc:5346]
ENSECAT00000020571	1.61699	TOLLIP	toll interacting protein [Source:HGNC Symbol;Acc:16476]
ENSECAT00000025979	1.61657	ARFGEF2	ADP-ribosylation factor guanine nucleotide-exchange factor 2 (brefeldin A-inhibited) [Source:HGNC Symbol;Acc:15853]
ENSECAT00000025803	1.61508	JUN	jun proto-oncogene [Source:HGNC Symbol;Acc:6204]
ENSECAT00000005550	1.61495	STARD3NL	STARD3 N-terminal like [Source:HGNC Symbol;Acc:19169]
ENSECAT00000022178	1.61285	ROBO4	roundabout homolog 4, magic roundabout (Drosophila) [Source:HGNC Symbol;Acc:17985]
ENSECAT00000012048	1.61198	TGFB1	transforming growth factor, beta 1 [Source:HGNC Symbol;Acc:11766]
ENSECAT00000009294	1.61176	CLIP3	CAP-GLY domain containing linker protein 3 [Source:HGNC Symbol;Acc:24314]
ENSECAT00000013598	1.61147	PRKAG2	protein kinase, AMP-activated, gamma 2 non-catalytic subunit [Source:HGNC Symbol;Acc:9386]
ENSECAT00000024742	1.61071	RIPK2	receptor-interacting serine-threonine kinase 2 [Source:HGNC Symbol;Acc:10020]
ENSECAT00000029061	1.6102	TMEM135	transmembrane protein 135 [Source:HGNC Symbol;Acc:26167]
ENSECAT00000023495	1.60975	PPIL4	peptidylprolyl isomerase (cyclophilin)-like 4 [Source:HGNC Symbol;Acc:15702]
ENSECAT00000012057	1.6095	PACSIN2	protein kinase C and casein kinase substrate in neurons 2 [Source:HGNC Symbol;Acc:8571]
ENSECAT00000010058	1.60857	ITGAL	integrin, alpha L (antigen CD11A (p180), lymphocyte function-associated antigen 1; alpha polypeptide) [Source:HGNC Symbol;Acc:6148]
ENSECAT00000016625	1.60816	SORT1	sortilin 1 [Source:HGNC Symbol;Acc:11186]
ENSECAT00000019767	1.60631	EBI3	Epstein-Barr virus induced 3 [Source:HGNC Symbol;Acc:3129]
ENSECAT00000017347	1.60618	PPM1F	protein phosphatase, Mg2+/Mn2+ dependent, 1F [Source:HGNC Symbol;Acc:19388]
ENSECAT00000007529	1.60449	TGFBRAP1	transforming growth factor, beta receptor associated protein 1 [Source:HGNC Symbol;Acc:16836]
ENSECAT00000013220	1.60341	ARHGAP26	Rho GTPase activating protein 26 [Source:HGNC Symbol;Acc:17073]
ENSECAT00000017877	1.60338	PDLIM5	PDZ and LIM domain 5 [Source:HGNC Symbol;Acc:17468]
ENSECAT00000018115	1.6032	PLEC	plectin [Source:HGNC Symbol;Acc:9069]
ENSECAT00000002048	1.60315	TNFA_HORSE	Tumor necrosis factor Precursor (TNF-alpha)(Tumor necrosis factor ligand superfamily member 2)(TNF-a)(Cachectin) [Contains Tumor necrosis factor, membrane form;Tumor necrosis factor, soluble form] [Source:UniProtKB/Swiss-Prot;Acc:P29553]
ENSECAT00000023382	1.60246	PIKFYVE	phosphoinositide kinase, FYVE finger containing [Source:HGNC Symbol;Acc:23785]
ENSECAT00000003301	1.60195	UBB	ubiquitin B [Source:HGNC Symbol;Acc:12463]
ENSECAT00000022389	1.6013	SQSTM1
ENSECAT00000016444	1.59962	CLK1	CDC-like kinase 1 [Source:HGNC Symbol;Acc:2068]
ENSECAT00000022749	1.59909	NCOA3	nuclear receptor coactivator 3 [Source:HGNC Symbol;Acc:7670]
ENSECAT00000016272	1.59752	PRPF39	PRP39 pre-mRNA processing factor 39 homolog (S. cerevisiae) [Source:HGNC Symbol;Acc:20314]
ENSECAT00000013550	1.59674	PRKAG2	protein kinase, AMP-activated, gamma 2 non-catalytic subunit [Source:HGNC Symbol;Acc:9386]
ENSECAT00000005092	1.59664	TTYH3	tweety homolog 3 (Drosophila) [Source:HGNC Symbol;Acc:22222]
ENSECAT00000026725	1.59259	ZFAT	zinc finger and AT hook domain containing [Source:HGNC Symbol;Acc:19899]
ENSECAT00000022306	1.59222	ARSB	arylsulfatase B [Source:HGNC Symbol;Acc:714]
ENSECAT00000016064	1.59153	NCF1	neutrophil cytosolic factor 1 [Source:HGNC Symbol;Acc:7660]
ENSECAT00000018999	1.59153	IRF1	interferon regulatory factor 1 [Source:HGNC Symbol;Acc:6116]
ENSECAT00000007200	1.59094	DOCK2	dedicator of cytokinesis 2 [Source:HGNC Symbol;Acc:2988]
ENSECAT00000023792	1.59066	KIF1B	kinesin family member 1B [Source:HGNC Symbol;Acc:16636]
ENSECAT00000021976	1.5893	TGFBI	transforming growth factor, beta-induced, 68kDa [Source:HGNC Symbol;Acc:11771]
ENSECAT00000024515	1.58823	RHOG	ras homolog gene family, member G (rho G) [Source:HGNC Symbol;Acc:672]
ENSECAT00000020827	1.58682	TSEN34	tRNA splicing endonuclease 34 homolog (S. cerevisiae) [Source:HGNC Symbol;Acc:15506]
ENSECAT00000010334	1.58671	DOCK2	dedicator of cytokinesis 2 [Source:HGNC Symbol;Acc:2988]
ENSECAT00000005219	1.58467	IKBKB	inhibitor of kappa light polypeptide gene enhancer in B-cells, kinase beta [Source:HGNC Symbol;Acc:5960]
ENSECAT00000002905	1.58431	CD68	CD68 molecule [Source:HGNC Symbol;Acc:1693]
ENSECAT00000018109	1.58416	PLEC	plectin [Source:HGNC Symbol;Acc:9069]
ENSECAT00000013906	1.5841	STAT5A	signal transducer and activator of transcription 5A [Source:HGNC Symbol;Acc:11366]
ENSECAT00000004545	1.58391	PSEN1	presenilin 1 [Source:HGNC Symbol;Acc:9508]
ENSECAT00000002623	1.58192	MKNK1	MAP kinase interacting serine/threonine kinase 1 [Source:HGNC Symbol;Acc:7110]
ENSECAT00000008201	1.58138	SEC61A2	Sec61 alpha 2 subunit (S. cerevisiae) [Source:HGNC Symbol;Acc:17702]
ENSECAT00000019969	1.58078	PLDN	pallidin homolog (mouse) [Source:HGNC Symbol;Acc:8549]
ENSECAT00000007685	1.58046	TULP1	tubby like protein 1 [Source:HGNC Symbol;Acc:12423]
ENSECAT00000017223	1.58011	SERPINE2	serpin peptidase inhibitor, clade E (nexin, plasminogen activator inhibitor type 1), member 2 [Source:HGNC Symbol;Acc:8951]
ENSECAT00000011653	1.57973	PTPN18	protein tyrosine phosphatase, non-receptor type 18 (brain-derived) [Source:HGNC Symbol;Acc:9649]
ENSECAT00000022515	1.5753	TIAM1	T-cell lymphoma invasion and metastasis 1 [Source:HGNC Symbol;Acc:11805]
ENSECAT00000000532	1.57452	MAP1S	microtubule-associated protein 1S [Source:HGNC Symbol;Acc:15715]
ENSECAT00000007651	1.57276	CTSL1	cathepsin L1 [Source:HGNC Symbol;Acc:2537]
ENSECAT00000021628	1.57259	TRIO	triple functional domain (PTPRF interacting) [Source:HGNC Symbol;Acc:12303]
ENSECAT00000007823	1.57253	C2orf42	chromosome 2 open reading frame 42 [Source:HGNC Symbol;Acc:26056]
ENSECAT00000010912	1.57182	SKAP1	src kinase associated phosphoprotein 1 [Source:HGNC Symbol;Acc:15605]
ENSECAT00000013716	1.57089	CHN2	chimerin (chimaerin) 2 [Source:HGNC Symbol;Acc:1944]
ENSECAT00000014329	1.56879	RBM25	RNA binding motif protein 25 [Source:HGNC Symbol;Acc:23244]
ENSECAT00000024444	1.56832	APBB1IP	amyloid beta (A4) precursor protein-binding, family B, member 1 interacting protein [Source:HGNC Symbol;Acc:17379]
ENSECAT00000021705	1.56802	CD82	CD82 molecule [Source:HGNC Symbol;Acc:6210]
ENSECAT00000017561	1.56721	NOS1AP	nitric oxide synthase 1 (neuronal) adaptor protein [Source:HGNC Symbol;Acc:16859]
ENSECAT00000000217	1.56548	IL1B	interleukin 1, beta [Source:HGNC Symbol;Acc:5992]
ENSECAT00000016964	1.56481	CPSF6	cleavage and polyadenylation specific factor 6, 68kDa [Source:HGNC Symbol;Acc:13871]
ENSECAT00000016408	1.5648	IRF8	interferon regulatory factor 8 [Source:HGNC Symbol;Acc:5358]
ENSECAT00000022266	1.56461	CD33	CD33 molecule [Source:HGNC Symbol;Acc:1659]
ENSECAT00000026768	1.56202	APAF1	apoptotic peptidase activating factor 1 [Source:HGNC Symbol;Acc:576]
ENSECAT00000014319	1.5608	MDFIC	MyoD family inhibitor domain containing [Source:HGNC Symbol;Acc:28870]
ENSECAT00000026523	1.55884	ELF1
ENSECAT00000000781	1.55878	TRAF3IP2	TRAF3 interacting protein 2 [Source:HGNC Symbol;Acc:1343]
ENSECAT00000018410	1.55816	LASP1	LIM and SH3 protein 1 [Source:HGNC Symbol;Acc:6513]
ENSECAT00000028892	1.5571	UBE3C	ubiquitin protein ligase E3C [Source:HGNC Symbol;Acc:16803]
ENSECAT00000009891	1.55661	ITPR2	inositol 1,4,5-trisphosphate receptor, type 2 [Source:HGNC Symbol;Acc:6181]
ENSECAT00000010925	1.55621	PPP3CA	protein phosphatase 3, catalytic subunit, alpha isozyme [Source:HGNC Symbol;Acc:9314]
ENSECAT00000000840	1.55348	NEUROD4	neurogenic differentiation 4 [Source:HGNC Symbol;Acc:13802]
ENSECAT00000011337	1.55202	OTUD5	OTU domain containing 5 [Source:HGNC Symbol;Acc:25402]
ENSECAT00000013936	1.55171	CD48	CD48 molecule [Source:HGNC Symbol;Acc:1683]
ENSECAT00000000007	1.55143	PRKX	protein kinase, X-linked [Source:HGNC Symbol;Acc:9441]
ENSECAT00000006415	1.55005	TAF5	TAF5 RNA polymerase II, TATA box binding protein (TBP)-associated factor, 100kDa [Source:HGNC Symbol;Acc:11539]
ENSECAT00000007591	1.54836	ANXA5	annexin A5 [Source:HGNC Symbol;Acc:543]
ENSECAT00000013845	1.54775	PHF15	PHD finger protein 15 [Source:HGNC Symbol;Acc:22984]
ENSECAT00000012743	1.54484	PROKR1	prokineticin receptor 1 [Source:HGNC Symbol;Acc:4524]
ENSECAT00000025336	1.54098	RBM15	RNA binding motif protein 15 [Source:HGNC Symbol;Acc:14959]
ENSECAT00000019483	1.54091	SH3KBP1	SH3-domain kinase binding protein 1 [Source:HGNC Symbol;Acc:13867]
ENSECAT00000018625	1.53974	DGKD	diacylglycerol kinase, delta 130kDa [Source:HGNC Symbol;Acc:2851]
ENSECAT00000022730	1.53845	EPS15	epidermal growth factor receptor pathway substrate 15 [Source:HGNC Symbol;Acc:3419]
ENSECAT00000007725	1.53758	STK24	serine/threonine kinase 24 [Source:HGNC Symbol;Acc:11403]
ENSECAT00000009738	1.53694	COL5A3	collagen, type V, alpha 3 [Source:HGNC Symbol;Acc:14864]
ENSECAT00000016120	1.53591	CMTM6	CKLF-like MARVEL transmembrane domain containing 6 [Source:HGNC Symbol;Acc:19177]
ENSECAT00000017855	1.53587	PTPN23	protein tyrosine phosphatase, non-receptor type 23 [Source:HGNC Symbol;Acc:14406]
ENSECAT00000017312	1.5338	NUP50	nucleoporin 50kDa [Source:HGNC Symbol;Acc:8065]
ENSECAT00000010130	1.53253	SETD2	SET domain containing 2 [Source:HGNC Symbol;Acc:18420]
ENSECAT00000011553	1.53228	SIRPG	signal-regulatory protein gamma [Source:HGNC Symbol;Acc:15757]
ENSECAT00000012966	1.53191	B4GALT1	UDP-Gal:betaGlcNAc beta 1,4- galactosyltransferase, polypeptide 1 [Source:HGNC Symbol;Acc:924]
ENSECAT00000023155	1.52793	GOSR1	golgi SNAP receptor complex member 1 [Source:HGNC Symbol;Acc:4430]
ENSECAT00000016481	1.52776	DYNLL2	dynein, light chain, LC8-type 2 [Source:HGNC Symbol;Acc:24596]
ENSECAT00000016197	1.52705	TTPAL	tocopherol (alpha) transfer protein-like [Source:HGNC Symbol;Acc:16114]
ENSECAT00000005083	1.52507	TSC22D1
ENSECAT00000013498	1.52441	ARPC4	actin related protein 2/3 complex, subunit 4, 20kDa [Source:HGNC Symbol;Acc:707]
ENSECAT00000002183	1.52386	FTHL17	ferritin, heavy polypeptide-like 17 [Source:HGNC Symbol;Acc:3987]
ENSECAT00000022155	1.52375	RBM5	RNA binding motif protein 5 [Source:HGNC Symbol;Acc:9902]
ENSECAT00000025469	1.52317	WNK1	WNK lysine deficient protein kinase 1 [Source:HGNC Symbol;Acc:14540]
ENSECAT00000023693	1.52317	CDK17	cyclin-dependent kinase 17 [Source:HGNC Symbol;Acc:8750]
ENSECAT00000023604	1.52297	ICK	intestinal cell (MAK-like) kinase [Source:HGNC Symbol;Acc:21219]
ENSECAT00000010092	1.52243	RAD1	RAD1 homolog (S. pombe) [Source:HGNC Symbol;Acc:9806]
ENSECAT00000018857	1.52178	COL4A3BP	collagen, type IV, alpha 3 (Goodpasture antigen) binding protein [Source:HGNC Symbol;Acc:2205]
ENSECAT00000025158	1.52161	GADD45G	growth arrest and DNA-damage-inducible, gamma [Source:HGNC Symbol;Acc:4097]
ENSECAT00000020775	1.52155	CUL4A	cullin 4A [Source:HGNC Symbol;Acc:2554]
ENSECAT00000019938	1.52144	PPIG	peptidylprolyl isomerase G (cyclophilin G) [Source:HGNC Symbol;Acc:14650]
ENSECAT00000024408	1.5208	FOXP3	forkhead box P3 [Source:HGNC Symbol;Acc:6106]
ENSECAT00000015858	1.52075	IRAK4
ENSECAT00000024335	1.52014	PRPF38A	PRP38 pre-mRNA processing factor 38 (yeast) domain containing A [Source:HGNC Symbol;Acc:25930]
ENSECAT00000019589	1.5201	GRN	granulin [Source:HGNC Symbol;Acc:4601]
ENSECAT00000023014	1.51895	SGK3
ENSECAT00000017880	1.517	H3F3B	H3 histone, family 3B (H3.3B) [Source:HGNC Symbol;Acc:4765]
ENSECAT00000026541	1.51666	RNF111	ring finger protein 111 [Source:HGNC Symbol;Acc:17384]
ENSECAT00000024965	1.51643	ACOX1	acyl-CoA oxidase 1, palmitoyl [Source:HGNC Symbol;Acc:119]
ENSECAT00000019477	1.51544	SH3KBP1	SH3-domain kinase binding protein 1 [Source:HGNC Symbol;Acc:13867]
ENSECAT00000021333	1.51538	ARHGAP40	Rho GTPase activating protein 40 [Source:HGNC Symbol;Acc:16226]
ENSECAT00000014580	1.51397	MDM2	Mdm2 p53 binding protein homolog (mouse) [Source:HGNC Symbol;Acc:6973]
ENSECAT00000015666	1.51325	PXN	paxillin [Source:HGNC Symbol;Acc:9718]
ENSECAT00000011987	1.51181	TMEM146	transmembrane protein 146 [Source:HGNC Symbol;Acc:28598]
ENSECAT00000010191	1.51089	TTC33	tetratricopeptide repeat domain 33 [Source:HGNC Symbol;Acc:29959]
ENSECAT00000025526	1.51076	STX1A	syntaxin 1A (brain) [Source:HGNC Symbol;Acc:11433]
ENSECAT00000011059	1.51022	DNAJC5G	DnaJ (Hsp40) homolog, subfamily C, member 5 gamma [Source:HGNC Symbol;Acc:24844]
ENSECAT00000025556	1.50891	BCLAF1	BCL2-associated transcription factor 1 [Source:HGNC Symbol;Acc:16863]
ENSECAT00000008237	1.50888	FKBP7	FK506 binding protein 7 [Source:HGNC Symbol;Acc:3723]
ENSECAT00000014995	1.50874	KAT2B	K(lysine) acetyltransferase 2B [Source:HGNC Symbol;Acc:8638]
ENSECAT00000021035	1.50835	ADRBK2	adrenergic, beta, receptor kinase 2 [Source:HGNC Symbol;Acc:290]
ENSECAT00000016253	1.5077	LGALS8	lectin, galactoside-binding, soluble, 8 [Source:HGNC Symbol;Acc:6569]
ENSECAT00000005448	1.50687	RAP1B	RAP1B, member of RAS oncogene family [Source:HGNC Symbol;Acc:9857]
ENSECAT00000006471	1.50574	CNTF	ciliary neurotrophic factor [Source:HGNC Symbol;Acc:2169]
ENSECAT00000018770	1.50486	LIMS1	LIM and senescent cell antigen-like domains 1 [Source:HGNC Symbol;Acc:6616]
ENSECAT00000024579	1.50449	BPIFB2	BPI fold containing family B, member 2 [Source:HGNC Symbol;Acc:16177]
ENSECAT00000021290	1.50416	RAX	retina and anterior neural fold homeobox [Source:HGNC Symbol;Acc:18662]
ENSECAT00000017754	1.50346	TRIM8	tripartite motif containing 8 [Source:HGNC Symbol;Acc:15579]
ENSECAT00000024967	1.50345	AP3B1	adaptor-related protein complex 3, beta 1 subunit [Source:HGNC Symbol;Acc:566]
ENSECAT00000014464	1.50287	FAS	Fas (TNF receptor superfamily, member 6) [Source:HGNC Symbol;Acc:11920]
ENSECAT00000015787	1.50252	IPPK	inositol 1,3,4,5,6-pentakisphosphate 2-kinase [Source:HGNC Symbol;Acc:14645]
ENSECAT00000017603	1.50242	IL2RG	interleukin 2 receptor, gamma [Source:HGNC Symbol;Acc:6010]
ENSECAT00000023514	1.50154	USP22	ubiquitin specific peptidase 22 [Source:HGNC Symbol;Acc:12621]
ENSECAT00000013236	1.50138	ARNTL	aryl hydrocarbon receptor nuclear translocator-like [Source:HGNC Symbol;Acc:701]
ENSECAT00000021202	1.50022	NFKBIE	nuclear factor of kappa light polypeptide gene enhancer in B-cells inhibitor, epsilon [Source:HGNC Symbol;Acc:7799]
ENSECAT00000008090	1.50017	ADCY7	adenylate cyclase 7 [Source:HGNC Symbol;Acc:238]
ENSECAT00000023019	1.50008	STAG2	stromal antigen 2 [Source:HGNC Symbol;Acc:11355]
SEA DOWNREGULATED
Horse Ensembl Transcript ID	Fold Change	GeneSymbol	Description
ENSECAT00000021671	12.9772	DCN	decorin [Source:HGNC Symbol;Acc:2705]
ENSECAT00000022818	7.41171	PAX6	paired box 6 [Source:HGNC Symbol;Acc:8620]
ENSECAT00000012520	7.28768	ROPN1B	rhophilin associated tail protein 1B [Source:HGNC Symbol;Acc:31927]
ENSECAT00000005098	7.01936	IGLV3-27	immunoglobulin lambda variable 3-27 [Source:HGNC Symbol;Acc:5910]
ENSECAT00000008036	6.74563	C3	complement component 3 [Source:HGNC Symbol;Acc:1318]
ENSECAT00000023756	6.74333	VNN1	vanin 1 [Source:HGNC Symbol;Acc:12705]
ENSECAT00000007684	6.68742	C3	complement component 3 [Source:HGNC Symbol;Acc:1318]
ENSECAT00000007897	6.6388	C3	complement component 3 [Source:HGNC Symbol;Acc:1318]
ENSECAT00000020388	5.71999	GPR162	G protein-coupled receptor 162 [Source:HGNC Symbol;Acc:16693]
ENSECAT00000020397	5.66016	GPR162	G protein-coupled receptor 162 [Source:HGNC Symbol;Acc:16693]
ENSECAT00000012244	5.32326	PTPRZ1	protein tyrosine phosphatase, receptor-type, Z polypeptide 1 [Source:HGNC Symbol;Acc:9685]
ENSECAT00000012450	5.29751	TRPV4	transient receptor potential cation channel, subfamily V, member 4 [Source:HGNC Symbol;Acc:18083]
ENSECAT00000018423	5.24514	TNNI3	troponin I type 3 (cardiac) [Source:HGNC Symbol;Acc:11947]
ENSECAT00000020412	5.19697	GPR162	G protein-coupled receptor 162 [Source:HGNC Symbol;Acc:16693]
ENSECAT00000008943	5.06868	TCTE3	t-complex-associated-testis-expressed 3 [Source:HGNC Symbol;Acc:11695]
ENSECAT00000009745	5.06666	IGHG4	immunoglobulin heavy constant gamma 4 (G4m marker) [Source:HGNC Symbol;Acc:5528]
ENSECAT00000019246	4.91981	MUC5AC	mucin 5AC, oligomeric mucus/gel-forming [Source:HGNC Symbol;Acc:7515]
ENSECAT00000012202	4.90722	PTPRZ1	protein tyrosine phosphatase, receptor-type, Z polypeptide 1 [Source:HGNC Symbol;Acc:9685]
ENSECAT00000003731	4.90306	IGHG4	immunoglobulin heavy constant gamma 4 (G4m marker) [Source:HGNC Symbol;Acc:5528]
ENSECAT00000014055	4.78654	IGFBP5	insulin-like growth factor binding protein 5 [Source:HGNC Symbol;Acc:5474]
ENSECAT00000019130	4.72913	GSTA2	glutathione S-transferase alpha 2 [Source:HGNC Symbol;Acc:4627]
ENSECAT00000015446	4.48549	TEKT4P2	tektin 4 pseudogene 2 [Source:HGNC Symbol;Acc:40046]
ENSECAT00000000474	4.39697	PTN	pleiotrophin [Source:HGNC Symbol;Acc:9630]
ENSECAT00000005267	4.35594	RSPH10B	radial spoke head 10 homolog B (Chlamydomonas) [Source:HGNC Symbol;Acc:27362]
ENSECAT00000026278	4.30068	SLC27A2	solute carrier family 27 (fatty acid transporter), member 2 [Source:HGNC Symbol;Acc:10996]
ENSECAT00000025583	4.30067	FER1L5	fer-1-like 5 (C. elegans) [Source:HGNC Symbol;Acc:19044]
ENSECAT00000012804	4.25096	ZNF385D	zinc finger protein 385D [Source:HGNC Symbol;Acc:26191]
ENSECAT00000014692	4.23193	EPN2	epsin 2 [Source:HGNC Symbol;Acc:18639]
ENSECAT00000020869	4.20825	LRRC71	leucine rich repeat containing 71 [Source:HGNC Symbol;Acc:26556]
ENSECAT00000009215	4.13903	CTSE
ENSECAT00000026352	4.11657	PIWIL4	piwi-like 4 (Drosophila) [Source:HGNC Symbol;Acc:18444]
ENSECAT00000017384	4.05532	GSTA2	glutathione S-transferase alpha 2 [Source:HGNC Symbol;Acc:4627]
ENSECAT00000007399	4.00556	CLDN7	claudin 7 [Source:HGNC Symbol;Acc:2049]
ENSECAT00000007376	3.96027	IGHG4	immunoglobulin heavy constant gamma 4 (G4m marker) [Source:HGNC Symbol;Acc:5528]
ENSECAT00000000629	3.95937	RSPH9	radial spoke head 9 homolog (Chlamydomonas) [Source:HGNC Symbol;Acc:21057]
ENSECAT00000014577	3.88636	TUBA1A
ENSECAT00000000632	3.83032	RSPH9	radial spoke head 9 homolog (Chlamydomonas) [Source:HGNC Symbol;Acc:21057]
ENSECAT00000016908	3.82481	GSTA2	glutathione S-transferase alpha 2 [Source:HGNC Symbol;Acc:4627]
ENSECAT00000006503	3.80221	CHST4	carbohydrate (N-acetylglucosamine 6-O) sulfotransferase 4 [Source:HGNC Symbol;Acc:1972]
ENSECAT00000017787	3.79415	IGLV3-32	immunoglobulin lambda variable 3-32 (non-functional) [Source:HGNC Symbol;Acc:5914]
ENSECAT00000000610	3.77969	RSPH9	radial spoke head 9 homolog (Chlamydomonas) [Source:HGNC Symbol;Acc:21057]
ENSECAT00000020539	3.77616	C3	complement component 3 [Source:HGNC Symbol;Acc:1318]
ENSECAT00000010854	3.70871	ARSE	arylsulfatase E (chondrodysplasia punctata 1) [Source:HGNC Symbol;Acc:719]
ENSECAT00000012358	3.67872	C2orf73	chromosome 2 open reading frame 73 [Source:HGNC Symbol;Acc:26861]
ENSECAT00000010558	3.64759	PERP	PERP, TP53 apoptosis effector [Source:HGNC Symbol;Acc:17637]
ENSECAT00000020347	3.64109	NOXA1	NADPH oxidase activator 1 [Source:HGNC Symbol;Acc:10668]
ENSECAT00000015121	3.6282	TNXB	tenascin XB [Source:HGNC Symbol;Acc:11976]
ENSECAT00000010401	3.62702	LMO7	LIM domain 7 [Source:HGNC Symbol;Acc:6646]
ENSECAT00000023474	3.61935	LDLRAD1	low density lipoprotein receptor class A domain containing 1 [Source:HGNC Symbol;Acc:32069]
ENSECAT00000006823	3.60698	MUC1	mucin 1, cell surface associated [Source:HGNC Symbol;Acc:7508]
ENSECAT00000023554	3.59808	LTF	lactotransferrin [Source:HGNC Symbol;Acc:6720]
ENSECAT00000014752	3.5898	CFI
ENSECAT00000007216	3.57891	TPPP3	tubulin polymerization-promoting protein family member 3 [Source:HGNC Symbol;Acc:24162]
ENSECAT00000014864	3.56819	ILDR1	immunoglobulin-like domain containing receptor 1 [Source:HGNC Symbol;Acc:28741]
ENSECAT00000024721	3.56789	CDKL1	cyclin-dependent kinase-like 1 (CDC2-related kinase) [Source:HGNC Symbol;Acc:1781]
ENSECAT00000026563	3.56506	EPCAM	epithelial cell adhesion molecule [Source:HGNC Symbol;Acc:11529]
ENSECAT00000011221	3.56029	AK7	adenylate kinase 7 [Source:HGNC Symbol;Acc:20091]
ENSECAT00000008458	3.55807	MUC4	mucin 4, cell surface associated [Source:HGNC Symbol;Acc:7514]
ENSECAT00000021165	3.54692	FOLR1	folate receptor 1 (adult) [Source:HGNC Symbol;Acc:3791]
ENSECAT00000014789	3.5354	PROM1	prominin 1 [Source:HGNC Symbol;Acc:9454]
ENSECAT00000024698	3.53498	CDKL1	cyclin-dependent kinase-like 1 (CDC2-related kinase) [Source:HGNC Symbol;Acc:1781]
ENSECAT00000017881	3.52361	RARB	retinoic acid receptor, beta [Source:HGNC Symbol;Acc:9865]
ENSECAT00000008017	3.51357	OVOL2	ovo-like 2 (Drosophila) [Source:HGNC Symbol;Acc:15804]
ENSECAT00000024060	3.51035	LSR	lipolysis stimulated lipoprotein receptor [Source:HGNC Symbol;Acc:29572]
ENSECAT00000024006	3.50082	C20orf85	chromosome 20 open reading frame 85 [Source:HGNC Symbol;Acc:16216]
ENSECAT00000021846	3.46893	LRIG3	leucine-rich repeats and immunoglobulin-like domains 3 [Source:HGNC Symbol;Acc:30991]
ENSECAT00000023289	3.46546	CALML4	calmodulin-like 4 [Source:HGNC Symbol;Acc:18445]
ENSECAT00000008518	3.45849	C9orf9	chromosome 9 open reading frame 9 [Source:HGNC Symbol;Acc:1367]
ENSECAT00000025142	3.45722	KCNK2	potassium channel, subfamily K, member 2 [Source:HGNC Symbol;Acc:6277]
ENSECAT00000022692	3.44544	C7orf46	chromosome 7 open reading frame 46 [Source:HGNC Symbol;Acc:27977]
ENSECAT00000015521	3.40436	FZD6	frizzled family receptor 6 [Source:HGNC Symbol;Acc:4044]
ENSECAT00000016466	3.3886	ARSF	arylsulfatase F [Source:HGNC Symbol;Acc:721]
ENSECAT00000010952	3.38357	TSPAN13	tetraspanin 13 [Source:HGNC Symbol;Acc:21643]
ENSECAT00000026213	3.383	ZBTB16	zinc finger and BTB domain containing 16 [Source:HGNC Symbol;Acc:12930]
ENSECAT00000025673	3.37544	ADCK2	aarF domain containing kinase 2 [Source:HGNC Symbol;Acc:19039]
ENSECAT00000021226	3.37096	HMGN3	high mobility group nucleosomal binding domain 3 [Source:HGNC Symbol;Acc:12312]
ENSECAT00000025076	3.3701	DEGS2	degenerative spermatocyte homolog 2, lipid desaturase (Drosophila) [Source:HGNC Symbol;Acc:20113]
ENSECAT00000023182	3.36935	RHOV	ras homolog gene family, member V [Source:HGNC Symbol;Acc:18313]
ENSECAT00000011925	3.36907	METRN	meteorin, glial cell differentiation regulator [Source:HGNC Symbol;Acc:14151]
ENSECAT00000005858	3.36359	PLXNA2	plexin A2 [Source:HGNC Symbol;Acc:9100]
ENSECAT00000013153	3.344	RSPH4A	radial spoke head 4 homolog A (Chlamydomonas) [Source:HGNC Symbol;Acc:21558]
ENSECAT00000007879	3.34236	TMEM98	transmembrane protein 98 [Source:HGNC Symbol;Acc:24529]
ENSECAT00000004851	3.33413	AQP4	aquaporin 4 [Source:HGNC Symbol;Acc:637]
ENSECAT00000007582	3.33406	LHB	luteinizing hormone beta polypeptide [Source:HGNC Symbol;Acc:6584]
ENSECAT00000026301	3.31546	TLE2	transducin-like enhancer of split 2 (E(sp1) homolog, Drosophila) [Source:HGNC Symbol;Acc:11838]
ENSECAT00000019999	3.30585	DNAJB13	DnaJ (Hsp40) homolog, subfamily B, member 13 [Source:HGNC Symbol;Acc:30718]
ENSECAT00000020928	3.30502	HRASLS2	HRAS-like suppressor 2 [Source:HGNC Symbol;Acc:17824]
ENSECAT00000026822	3.30183	NEO1	neogenin 1 [Source:HGNC Symbol;Acc:7754]
ENSECAT00000014776	3.28749	CADM4	cell adhesion molecule 4 [Source:HGNC Symbol;Acc:30825]
ENSECAT00000013512	3.28705	SPAG6	sperm associated antigen 6 [Source:HGNC Symbol;Acc:11215]
ENSECAT00000012531	3.28417	DNER	delta/notch-like EGF repeat containing [Source:HGNC Symbol;Acc:24456]
ENSECAT00000017446	3.28207	MLF1	myeloid leukemia factor 1 [Source:HGNC Symbol;Acc:7125]
ENSECAT00000015008	3.26987	RSPH3	radial spoke 3 homolog (Chlamydomonas) [Source:HGNC Symbol;Acc:21054]
ENSECAT00000002342	3.26264	DSP	desmoplakin [Source:HGNC Symbol;Acc:3052]
ENSECAT00000026462	3.26186	SYT16	synaptotagmin XVI [Source:HGNC Symbol;Acc:23142]
ENSECAT00000026833	3.26003	NEO1	neogenin 1 [Source:HGNC Symbol;Acc:7754]
ENSECAT00000026134	3.25743	DUOX1	dual oxidase 1 [Source:HGNC Symbol;Acc:3062]
ENSECAT00000007460	3.25031	CLU	clusterin [Source:HGNC Symbol;Acc:2095]
ENSECAT00000018459	3.2484	LZTFL1	leucine zipper transcription factor-like 1 [Source:HGNC Symbol;Acc:6741]
ENSECAT00000017756	3.24434	COL18A1	collagen, type XVIII, alpha 1 [Source:HGNC Symbol;Acc:2195]
ENSECAT00000024563	3.2408	C8orf42	chromosome 8 open reading frame 42 [Source:HGNC Symbol;Acc:26951]
ENSECAT00000023402	3.24039	C9orf68	chromosome 9 open reading frame 68 [Source:HGNC Symbol;Acc:25472]
ENSECAT00000021429	3.23621	IFT27	intraflagellar transport 27 homolog (Chlamydomonas) [Source:HGNC Symbol;Acc:18626]
ENSECAT00000017715	3.23484	COL18A1	collagen, type XVIII, alpha 1 [Source:HGNC Symbol;Acc:2195]
ENSECAT00000010767	3.22232	TRIB2	tribbles homolog 2 (Drosophila) [Source:HGNC Symbol;Acc:30809]
ENSECAT00000019049	3.2138	NEK4	NIMA (never in mitosis gene a)-related kinase 4 [Source:HGNC Symbol;Acc:11399]
ENSECAT00000009346	3.21349	EYA1	eyes absent homolog 1 (Drosophila) [Source:HGNC Symbol;Acc:3519]
ENSECAT00000021841	3.21082	LRIG3	leucine-rich repeats and immunoglobulin-like domains 3 [Source:HGNC Symbol;Acc:30991]
ENSECAT00000001279	3.2021	MYCBPAP	MYCBP associated protein [Source:HGNC Symbol;Acc:19677]
ENSECAT00000026332	3.18532	OTX1	orthodenticle homeobox 1 [Source:HGNC Symbol;Acc:8521]
ENSECAT00000026924	3.1667	TEKT1	tektin 1 [Source:HGNC Symbol;Acc:15534]
ENSECAT00000026499	3.1628	S100A14	S100 calcium binding protein A14 [Source:HGNC Symbol;Acc:18901]
ENSECAT00000017503	3.16161	GALNT12	UDP-N-acetyl-alpha-D-galactosamine:polypeptide N-acetylgalactosaminyltransferase 12 (GalNAc-T12) [Source:HGNC Symbol;Acc:19877]
ENSECAT00000011220	3.15668	LMCD1	LIM and cysteine-rich domains 1 [Source:HGNC Symbol;Acc:6633]
ENSECAT00000004226	3.13561	C20orf26	chromosome 20 open reading frame 26 [Source:HGNC Symbol;Acc:15872]
ENSECAT00000010874	3.11566	KIAA1543	KIAA1543 [Source:HGNC Symbol;Acc:29307]
ENSECAT00000026857	3.1152	NEO1	neogenin 1 [Source:HGNC Symbol;Acc:7754]
ENSECAT00000018655	3.11103	EPB41L1	erythrocyte membrane protein band 4.1-like 1 [Source:HGNC Symbol;Acc:3378]
ENSECAT00000019605	3.10647	ABI2	abl-interactor 2 [Source:HGNC Symbol;Acc:24011]
ENSECAT00000011961	3.10623	C22orf31	chromosome 22 open reading frame 31 [Source:HGNC Symbol;Acc:26931]
ENSECAT00000014067	3.10554	TMC5	transmembrane channel-like 5 [Source:HGNC Symbol;Acc:22999]
ENSECAT00000010830	3.10485	F2RL2	coagulation factor II (thrombin) receptor-like 2 [Source:HGNC Symbol;Acc:3539]
ENSECAT00000002310	3.10389	BEX2	brain expressed X-linked 2 [Source:HGNC Symbol;Acc:30933]
ENSECAT00000000740	3.09552	KRT18	keratin 18 [Source:HGNC Symbol;Acc:6430]
ENSECAT00000014627	3.08195	CSDA	cold shock domain protein A [Source:HGNC Symbol;Acc:2428]
ENSECAT00000009126	3.08162	PAPSS2	3'-phosphoadenosine 5'-phosphosulfate synthase 2 [Source:HGNC Symbol;Acc:8604]
ENSECAT00000017323	3.07499	IFT122	intraflagellar transport 122 homolog (Chlamydomonas) [Source:HGNC Symbol;Acc:13556]
ENSECAT00000002082	3.06939	KRT18	keratin 18 [Source:HGNC Symbol;Acc:6430]
ENSECAT00000023434	3.05712	C6	complement component 6 [Source:HGNC Symbol;Acc:1339]
ENSECAT00000016560	3.0558	NEK11	NIMA (never in mitosis gene a)- related kinase 11 [Source:HGNC Symbol;Acc:18593]
ENSECAT00000026399	3.05471	ARMC2	armadillo repeat containing 2 [Source:HGNC Symbol;Acc:23045]
ENSECAT00000000643	3.04707	CXCL17	chemokine (C-X-C motif) ligand 17 [Source:HGNC Symbol;Acc:19232]
ENSECAT00000009463	3.04279	C7orf63	chromosome 7 open reading frame 63 [Source:HGNC Symbol;Acc:26107]
ENSECAT00000010366	3.03237	LMO7	LIM domain 7 [Source:HGNC Symbol;Acc:6646]
ENSECAT00000007217	3.03018	C10orf93	chromosome 10 open reading frame 93 [Source:HGNC Symbol;Acc:26382]
ENSECAT00000011712	3.02669	GPR110	G protein-coupled receptor 110 [Source:HGNC Symbol;Acc:18990]
ENSECAT00000017938	3.02619	DEFB124	defensin, beta 124 [Source:HGNC Symbol;Acc:18104]
ENSECAT00000013337	3.0254	SMAD9	SMAD family member 9 [Source:HGNC Symbol;Acc:6774]
ENSECAT00000015047	3.02499	IFT46	intraflagellar transport 46 homolog (Chlamydomonas) [Source:HGNC Symbol;Acc:26146]
ENSECAT00000018292	3.00382	TJP2	tight junction protein 2 (zona occludens 2) [Source:HGNC Symbol;Acc:11828]
ENSECAT00000006911	3.00016	FANK1	fibronectin type III and ankyrin repeat domains 1 [Source:HGNC Symbol;Acc:23527]
ENSECAT00000023481	2.99914	NCKAP1	NCK-associated protein 1 [Source:HGNC Symbol;Acc:7666]
ENSECAT00000004827	2.99545	IGLC1	immunoglobulin lambda constant 1 (Mcg marker) [Source:HGNC Symbol;Acc:5855]
ENSECAT00000009801	2.9876	IFT140	intraflagellar transport 140 homolog (Chlamydomonas) [Source:HGNC Symbol;Acc:29077]
ENSECAT00000020924	2.98356	PPP2R2B
ENSECAT00000008233	2.9785	DSC2	desmocollin 2 [Source:HGNC Symbol;Acc:3036]
ENSECAT00000005395	2.94368	IGLC1	immunoglobulin lambda constant 1 (Mcg marker) [Source:HGNC Symbol;Acc:5855]
ENSECAT00000025108	2.94063	TMEM231	transmembrane protein 231 [Source:HGNC Symbol;Acc:37234]
ENSECAT00000016391	2.93744	C2orf62	chromosome 2 open reading frame 62 [Source:HGNC Symbol;Acc:25062]
ENSECAT00000022904	2.9342	LAMA3	laminin, alpha 3 [Source:HGNC Symbol;Acc:6483]
ENSECAT00000026854	2.91988	NEO1	neogenin 1 [Source:HGNC Symbol;Acc:7754]
ENSECAT00000000168	2.91818	SMPD3	sphingomyelin phosphodiesterase 3, neutral membrane (neutral sphingomyelinase II) [Source:HGNC Symbol;Acc:14240]
ENSECAT00000004859	2.90111	IGLC1	immunoglobulin lambda constant 1 (Mcg marker) [Source:HGNC Symbol;Acc:5855]
ENSECAT00000003842	2.89982	GHR	growth hormone receptor [Source:HGNC Symbol;Acc:4263]
ENSECAT00000020892	2.88016	APOBEC4	apolipoprotein B mRNA editing enzyme, catalytic polypeptide-like 4 (putative) [Source:HGNC Symbol;Acc:32152]
ENSECAT00000011803	2.87385	TOX3	TOX high mobility group box family member 3 [Source:HGNC Symbol;Acc:11972]
ENSECAT00000016582	2.87372	ARHGEF16	Rho guanine nucleotide exchange factor (GEF) 16 [Source:HGNC Symbol;Acc:15515]
ENSECAT00000021580	2.86734	CRISP2	cysteine-rich secretory protein 2 [Source:HGNC Symbol;Acc:12024]
ENSECAT00000025308	2.86429	CLSTN1	calsyntenin 1 [Source:HGNC Symbol;Acc:17447]
ENSECAT00000023565	2.86302	C2orf63	chromosome 2 open reading frame 63 [Source:HGNC Symbol;Acc:26453]
ENSECAT00000012247	2.85543	CFH	complement factor H [Source:HGNC Symbol;Acc:4883]
ENSECAT00000018648	2.85481	EPB41L1	erythrocyte membrane protein band 4.1-like 1 [Source:HGNC Symbol;Acc:3378]
ENSECAT00000021591	2.85315	C6orf103	chromosome 6 open reading frame 103 [Source:HGNC Symbol;Acc:21212]
ENSECAT00000015161	2.84269	NME5	non-metastatic cells 5, protein expressed in (nucleoside-diphosphate kinase) [Source:HGNC Symbol;Acc:7853]
ENSECAT00000011702	2.84175	SPINT2	serine peptidase inhibitor, Kunitz type, 2 [Source:HGNC Symbol;Acc:11247]
ENSECAT00000025484	2.83989	HOMER2	homer homolog 2 (Drosophila) [Source:HGNC Symbol;Acc:17513]
ENSECAT00000019516	2.8373	TYRO3	TYRO3 protein tyrosine kinase [Source:HGNC Symbol;Acc:12446]
ENSECAT00000012895	2.83678	DCDC2	doublecortin domain containing 2 [Source:HGNC Symbol;Acc:18141]
ENSECAT00000013755	2.83503	PRKAA2	protein kinase, AMP-activated, alpha 2 catalytic subunit [Source:HGNC Symbol;Acc:9377]
ENSECAT00000019906	2.83406	MYO1B	myosin IB [Source:HGNC Symbol;Acc:7596]
ENSECAT00000023634	2.83058	BBS9	Bardet-Biedl syndrome 9 [Source:HGNC Symbol;Acc:30000]
ENSECAT00000015778	2.82983	IGLC1	immunoglobulin lambda constant 1 (Mcg marker) [Source:HGNC Symbol;Acc:5855]
ENSECAT00000025692	2.82899	SPINT1	serine peptidase inhibitor, Kunitz type 1 [Source:HGNC Symbol;Acc:11246]
ENSECAT00000012667	2.82151	TCP11	t-complex 11 homolog (mouse) [Source:HGNC Symbol;Acc:11658]
ENSECAT00000016157	2.8146	ARMC4
ENSECAT00000023373	2.80769	C6orf103	chromosome 6 open reading frame 103 [Source:HGNC Symbol;Acc:21212]
ENSECAT00000016461	2.80676	TTC39A	tetratricopeptide repeat domain 39A [Source:HGNC Symbol;Acc:18657]
ENSECAT00000012936	2.80666	CRYAB	crystallin, alpha B [Source:HGNC Symbol;Acc:2389]
ENSECAT00000022958	2.80263	TM7SF2	transmembrane 7 superfamily member 2 [Source:HGNC Symbol;Acc:11863]
ENSECAT00000010630	2.79969	TTC18	tetratricopeptide repeat domain 18 [Source:HGNC Symbol;Acc:30726]
ENSECAT00000025300	2.79076	CLSTN1	calsyntenin 1 [Source:HGNC Symbol;Acc:17447]
ENSECAT00000011052	2.78215	C20orf201	chromosome 20 open reading frame 201 [Source:HGNC Symbol;Acc:33718]
ENSECAT00000019608	2.78182	ABI2	abl-interactor 2 [Source:HGNC Symbol;Acc:24011]
ENSECAT00000019896	2.78181	MYO1B	myosin IB [Source:HGNC Symbol;Acc:7596]
ENSECAT00000016609	2.78021	CASC1	cancer susceptibility candidate 1 [Source:HGNC Symbol;Acc:29599]
ENSECAT00000014360	2.7798	PKP2	plakophilin 2 [Source:HGNC Symbol;Acc:9024]
ENSECAT00000021987	2.77757	PPM1L	protein phosphatase, Mg2+/Mn2+ dependent, 1L [Source:HGNC Symbol;Acc:16381]
ENSECAT00000019076	2.77739	NEK4	NIMA (never in mitosis gene a)-related kinase 4 [Source:HGNC Symbol;Acc:11399]
ENSECAT00000025179	2.77555	SIX4	SIX homeobox 4 [Source:HGNC Symbol;Acc:10890]
ENSECAT00000013347	2.77439	PDE8B	phosphodiesterase 8B [Source:HGNC Symbol;Acc:8794]
ENSECAT00000000563	2.77398	PCDH7	protocadherin 7 [Source:HGNC Symbol;Acc:8659]
ENSECAT00000020182	2.77386	UBXN10	UBX domain protein 10 [Source:HGNC Symbol;Acc:26354]
ENSECAT00000015193	2.77088	PTPRF
ENSECAT00000022343	2.76952	NPHP1	nephronophthisis 1 (juvenile) [Source:HGNC Symbol;Acc:7905]
ENSECAT00000014904	2.7678	ADAMTS8	ADAM metallopeptidase with thrombospondin type 1 motif, 8 [Source:HGNC Symbol;Acc:224]
ENSECAT00000010029	2.76016	IFT80	intraflagellar transport 80 homolog (Chlamydomonas) [Source:HGNC Symbol;Acc:29262]
ENSECAT00000010072	2.75412	LTBP3	latent transforming growth factor beta binding protein 3 [Source:HGNC Symbol;Acc:6716]
ENSECAT00000006852	2.74486	RRAD	Ras-related associated with diabetes [Source:HGNC Symbol;Acc:10446]
ENSECAT00000022089	2.74131	FERMT2	fermitin family member 2 [Source:HGNC Symbol;Acc:15767]
ENSECAT00000010869	2.74003	TCEA3	transcription elongation factor A (SII), 3 [Source:HGNC Symbol;Acc:11615]
ENSECAT00000021418	2.73826	USP2	ubiquitin specific peptidase 2 [Source:HGNC Symbol;Acc:12618]
ENSECAT00000006154	2.73723	PLXNA2	plexin A2 [Source:HGNC Symbol;Acc:9100]
ENSECAT00000023969	2.7333	LAMC1
ENSECAT00000021649	2.73313	TTC29	tetratricopeptide repeat domain 29 [Source:HGNC Symbol;Acc:29936]
ENSECAT00000011062	2.73132	RHPN2	rhophilin, Rho GTPase binding protein 2 [Source:HGNC Symbol;Acc:19974]
ENSECAT00000012148	2.72989	IFT172	intraflagellar transport 172 homolog (Chlamydomonas) [Source:HGNC Symbol;Acc:30391]
ENSECAT00000025195	2.72932	F3	coagulation factor III (thromboplastin, tissue factor) [Source:HGNC Symbol;Acc:3541]
ENSECAT00000019352	2.72774	WDR16	WD repeat domain 16 [Source:HGNC Symbol;Acc:16053]
ENSECAT00000016554	2.72688	SPAG5	sperm associated antigen 5 [Source:HGNC Symbol;Acc:13452]
ENSECAT00000013806	2.71078	PLCB4	phospholipase C, beta 4 [Source:HGNC Symbol;Acc:9059]
ENSECAT00000014167	2.7063	TSPAN15	tetraspanin 15 [Source:HGNC Symbol;Acc:23298]
ENSECAT00000019375	2.70524	EPHX3	epoxide hydrolase 3 [Source:HGNC Symbol;Acc:23760]
ENSECAT00000014689	2.69866	EPN2	epsin 2 [Source:HGNC Symbol;Acc:18639]
ENSECAT00000005239	2.69294	GJB5	gap junction protein, beta 5, 31.1kDa [Source:HGNC Symbol;Acc:4287]
ENSECAT00000029113	2.68968	FOXA2	forkhead box A2 [Source:HGNC Symbol;Acc:5022]
ENSECAT00000018054	2.68873	GZMB	granzyme B (granzyme 2, cytotoxic T-lymphocyte-associated serine esterase 1) [Source:HGNC Symbol;Acc:4709]
ENSECAT00000022210	2.68814	LEAP2	liver expressed antimicrobial peptide 2 [Source:HGNC Symbol;Acc:29571]
ENSECAT00000007675	2.67691	IRF6	interferon regulatory factor 6 [Source:HGNC Symbol;Acc:6121]
ENSECAT00000010263	2.67545	PLEKHA6	pleckstrin homology domain containing, family A member 6 [Source:HGNC Symbol;Acc:17053]
ENSECAT00000013778	2.66844	PLCB4	phospholipase C, beta 4 [Source:HGNC Symbol;Acc:9059]
ENSECAT00000022383	2.66407	NPHP1	nephronophthisis 1 (juvenile) [Source:HGNC Symbol;Acc:7905]
ENSECAT00000017326	2.66298	MZF1	myeloid zinc finger 1 [Source:HGNC Symbol;Acc:13108]
ENSECAT00000005585	2.66222	KIFAP3	kinesin-associated protein 3 [Source:HGNC Symbol;Acc:17060]
ENSECAT00000016601	2.65748	IFT81	intraflagellar transport 81 homolog (Chlamydomonas) [Source:HGNC Symbol;Acc:14313]
ENSECAT00000028948	2.65314	C20orf26	chromosome 20 open reading frame 26 [Source:HGNC Symbol;Acc:15872]
ENSECAT00000010354	2.64851	IFT88	intraflagellar transport 88 homolog (Chlamydomonas) [Source:HGNC Symbol;Acc:20606]
ENSECAT00000008067	2.64779	MAPK8IP1	mitogen-activated protein kinase 8 interacting protein 1 [Source:HGNC Symbol;Acc:6882]
ENSECAT00000020245	2.64407	FAM3D	family with sequence similarity 3, member D [Source:HGNC Symbol;Acc:18665]
ENSECAT00000014988	2.63367	BMP3	bone morphogenetic protein 3 [Source:HGNC Symbol;Acc:1070]
ENSECAT00000010215	2.63085	TRAF3IP1	TNF receptor-associated factor 3 interacting protein 1 [Source:HGNC Symbol;Acc:17861]
ENSECAT00000015985	2.63025	PLXNB1	plexin B1 [Source:HGNC Symbol;Acc:9103]
ENSECAT00000021642	2.61366	SLC2A4RG	SLC2A4 regulator [Source:HGNC Symbol;Acc:15930]
ENSECAT00000020410	2.58976	TSGA10	testis specific, 10 [Source:HGNC Symbol;Acc:14927]
ENSECAT00000014622	2.58841	RAB28	RAB28, member RAS oncogene family [Source:HGNC Symbol;Acc:9768]
ENSECAT00000018737	2.58829	CAMK2B	calcium/calmodulin-dependent protein kinase II beta [Source:HGNC Symbol;Acc:1461]
ENSECAT00000012672	2.57716	CD46	CD46 molecule, complement regulatory protein [Source:HGNC Symbol;Acc:6953]
ENSECAT00000029157	2.57665	PKP3	plakophilin 3 [Source:HGNC Symbol;Acc:9025]
ENSECAT00000017374	2.57273	C3orf15	chromosome 3 open reading frame 15 [Source:HGNC Symbol;Acc:24010]
ENSECAT00000013400	2.57155	DAPK2	death-associated protein kinase 2 [Source:HGNC Symbol;Acc:2675]
ENSECAT00000019799	2.55591	NAT14	N-acetyltransferase 14 (GCN5-related, putative) [Source:HGNC Symbol;Acc:28918]
ENSECAT00000008969	2.55524	TSPAN6	tetraspanin 6 [Source:HGNC Symbol;Acc:11858]
ENSECAT00000024899	2.55153	CXADR	coxsackie virus and adenovirus receptor [Source:HGNC Symbol;Acc:2559]
ENSECAT00000012110	2.55042	IFT57	intraflagellar transport 57 homolog (Chlamydomonas) [Source:HGNC Symbol;Acc:17367]
ENSECAT00000012651	2.55009	TJP3	tight junction protein 3 (zona occludens 3) [Source:HGNC Symbol;Acc:11829]
ENSECAT00000022084	2.54889	FERMT2	fermitin family member 2 [Source:HGNC Symbol;Acc:15767]
ENSECAT00000001767	2.54656	TP73	tumor protein p73 [Source:HGNC Symbol;Acc:12003]
ENSECAT00000020678	2.54547	GALNTL4	UDP-N-acetyl-alpha-D-galactosamine:polypeptide N-acetylgalactosaminyltransferase-like 4 [Source:HGNC Symbol;Acc:30488]
ENSECAT00000024869	2.54427	RAB25	RAB25, member RAS oncogene family [Source:HGNC Symbol;Acc:18238]
ENSECAT00000015753	2.54108	DSP	desmoplakin [Source:HGNC Symbol;Acc:3052]
ENSECAT00000012662	2.53651	CXCL11	chemokine (C-X-C motif) ligand 11 [Source:HGNC Symbol;Acc:10638]
ENSECAT00000017008	2.53224	GZMB	granzyme B (granzyme 2, cytotoxic T-lymphocyte-associated serine esterase 1) [Source:HGNC Symbol;Acc:4709]
ENSECAT00000027097	2.52771	CTTNBP2	cortactin binding protein 2 [Source:HGNC Symbol;Acc:15679]
ENSECAT00000011699	2.52745	ALBU_HORSE	Serum albumin Precursor (Allergen Equ c 3) [Source:UniProtKB/Swiss-Prot;Acc:P35747]
ENSECAT00000029042	2.52442	DSP	desmoplakin [Source:HGNC Symbol;Acc:3052]
ENSECAT00000018133	2.52421	LNX1	ligand of numb-protein X 1 [Source:HGNC Symbol;Acc:6657]
ENSECAT00000011250	2.5217	SOX6	SRY (sex determining region Y)-box 6 [Source:HGNC Symbol;Acc:16421]
ENSECAT00000021328	2.51988	ALDH1A1	aldehyde dehydrogenase 1 family, member A1 [Source:HGNC Symbol;Acc:402]
ENSECAT00000017727	2.51291	C2orf77	chromosome 2 open reading frame 77 [Source:HGNC Symbol;Acc:25064]
ENSECAT00000013667	2.5089	C6orf97	chromosome 6 open reading frame 97 [Source:HGNC Symbol;Acc:21177]
ENSECAT00000013441	2.50571	TTLL1	tubulin tyrosine ligase-like family, member 1 [Source:HGNC Symbol;Acc:1312]
ENSECAT00000021298	2.50211	TMEM205	transmembrane protein 205 [Source:HGNC Symbol;Acc:29631]
ENSECAT00000010863	2.49659	DOCK9	dedicator of cytokinesis 9 [Source:HGNC Symbol;Acc:14132]
ENSECAT00000025180	2.49602	SCIN	scinderin [Source:HGNC Symbol;Acc:21695]
ENSECAT00000005002	2.49433	IGLV3-32	immunoglobulin lambda variable 3-32 (non-functional) [Source:HGNC Symbol;Acc:5914]
ENSECAT00000015358	2.48974	PITX1	paired-like homeodomain 1 [Source:HGNC Symbol;Acc:9004]
ENSECAT00000015712	2.48467	GYLTL1B
ENSECAT00000008016	2.48116	PTPRK	protein tyrosine phosphatase, receptor type, K [Source:HGNC Symbol;Acc:9674]
ENSECAT00000012176	2.47448	IFT172	intraflagellar transport 172 homolog (Chlamydomonas) [Source:HGNC Symbol;Acc:30391]
ENSECAT00000023364	2.47372	LAMC2	laminin, gamma 2 [Source:HGNC Symbol;Acc:6493]
ENSECAT00000025548	2.47308	SLC16A11	solute carrier family 16, member 11 (monocarboxylic acid transporter 11) [Source:HGNC Symbol;Acc:23093]
ENSECAT00000008026	2.46875	WDR31	WD repeat domain 31 [Source:HGNC Symbol;Acc:21421]
ENSECAT00000001963	2.46828	GMDS
ENSECAT00000024464	2.46751	SH3BGRL2	SH3 domain binding glutamic acid-rich protein like 2 [Source:HGNC Symbol;Acc:15567]
ENSECAT00000006979	2.46703	CFH	complement factor H [Source:HGNC Symbol;Acc:4883]
ENSECAT00000024813	2.46618	TCTN1	tectonic family member 1 [Source:HGNC Symbol;Acc:26113]
ENSECAT00000021684	2.46469	GTF2IRD1	GTF2I repeat domain containing 1 [Source:HGNC Symbol;Acc:4661]
ENSECAT00000013951	2.46074	CXCL10	chemokine (C-X-C motif) ligand 10 [Source:HGNC Symbol;Acc:10637]
ENSECAT00000029072	2.46072	FANCF	Fanconi anemia, complementation group F [Source:HGNC Symbol;Acc:3587]
ENSECAT00000009619	2.45405	MAP3K13	mitogen-activated protein kinase kinase kinase 13 [Source:HGNC Symbol;Acc:6852]
ENSECAT00000018389	2.44575	CMTM8	CKLF-like MARVEL transmembrane domain containing 8 [Source:HGNC Symbol;Acc:19179]
ENSECAT00000001869	2.44334	TNFRSF19	tumor necrosis factor receptor superfamily, member 19 [Source:HGNC Symbol;Acc:11915]
ENSECAT00000021304	2.44065	DSTN	destrin (actin depolymerizing factor) [Source:HGNC Symbol;Acc:15750]
ENSECAT00000015556	2.43905	PRKCZ	protein kinase C, zeta [Source:HGNC Symbol;Acc:9412]
ENSECAT00000017841	2.43779	RNF128	ring finger protein 128 [Source:HGNC Symbol;Acc:21153]
ENSECAT00000001607	2.43495	FZD10	frizzled family receptor 10 [Source:HGNC Symbol;Acc:4039]
ENSECAT00000026782	2.43072	MST1R
ENSECAT00000019884	2.42932	F11R	F11 receptor [Source:HGNC Symbol;Acc:14685]
ENSECAT00000024914	2.42801	C2orf81	chromosome 2 open reading frame 81 [Source:HGNC Symbol;Acc:34350]
ENSECAT00000022560	2.42623	RASIP1	Ras interacting protein 1 [Source:HGNC Symbol;Acc:24716]
ENSECAT00000020855	2.42521	IGFBP6	insulin-like growth factor binding protein 6 [Source:HGNC Symbol;Acc:5475]
ENSECAT00000016196	2.42428	TNNI2	troponin I type 2 (skeletal, fast) [Source:HGNC Symbol;Acc:11946]
ENSECAT00000008682	2.42083	SEMA3F	sema domain, immunoglobulin domain (Ig), short basic domain, secreted, (semaphorin) 3F [Source:HGNC Symbol;Acc:10728]
ENSECAT00000014020	2.41734	TMEM38B	transmembrane protein 38B [Source:HGNC Symbol;Acc:25535]
ENSECAT00000021461	2.41491	CCND1	cyclin D1 [Source:HGNC Symbol;Acc:1582]
ENSECAT00000012823	2.41119	PLEKHG6	pleckstrin homology domain containing, family G (with RhoGef domain) member 6 [Source:HGNC Symbol;Acc:25562]
ENSECAT00000008774	2.40777	PTPN3	protein tyrosine phosphatase, non-receptor type 3 [Source:HGNC Symbol;Acc:9655]
ENSECAT00000012984	2.40513	METTL7A	methyltransferase like 7A [Source:HGNC Symbol;Acc:24550]
ENSECAT00000026785	2.4025	CHL1	cell adhesion molecule with homology to L1CAM (close homolog of L1) [Source:HGNC Symbol;Acc:1939]
ENSECAT00000020504	2.40229	STYXL1	serine/threonine/tyrosine interacting-like 1 [Source:HGNC Symbol;Acc:18165]
ENSECAT00000019298	2.3987	PTPN21	protein tyrosine phosphatase, non-receptor type 21 [Source:HGNC Symbol;Acc:9651]
ENSECAT00000019851	2.38988	DPP4	dipeptidyl-peptidase 4 [Source:HGNC Symbol;Acc:3009]
ENSECAT00000015845	2.38005	FGFR2	fibroblast growth factor receptor 2 [Source:HGNC Symbol;Acc:3689]
ENSECAT00000016955	2.379	DNASE1L3	deoxyribonuclease I-like 3 [Source:HGNC Symbol;Acc:2959]
ENSECAT00000026224	2.37325	MYO6	myosin VI [Source:HGNC Symbol;Acc:7605]
ENSECAT00000020484	2.37299	STYXL1	serine/threonine/tyrosine interacting-like 1 [Source:HGNC Symbol;Acc:18165]
ENSECAT00000018890	2.36959	C20orf26	chromosome 20 open reading frame 26 [Source:HGNC Symbol;Acc:15872]
ENSECAT00000024843	2.36398	PTPLAD1	protein tyrosine phosphatase-like A domain containing 1 [Source:HGNC Symbol;Acc:24175]
ENSECAT00000014984	2.35886	FOXJ1	forkhead box J1 [Source:HGNC Symbol;Acc:3816]
ENSECAT00000021904	2.35737	GSTP1	glutathione S-transferase pi 1 [Source:HGNC Symbol;Acc:4638]
ENSECAT00000004766	2.34853	BMP7	bone morphogenetic protein 7 [Source:HGNC Symbol;Acc:1074]
ENSECAT00000026479	2.34791	WDR19
ENSECAT00000022124	2.34717	LMO3	LIM domain only 3 (rhombotin-like 2) [Source:HGNC Symbol;Acc:6643]
ENSECAT00000022787	2.3448	IFT74	intraflagellar transport 74 homolog (Chlamydomonas) [Source:HGNC Symbol;Acc:21424]
ENSECAT00000023898	2.33629	RPGRIP1L	RPGRIP1-like [Source:HGNC Symbol;Acc:29168]
ENSECAT00000006918	2.33397	CFH	complement factor H [Source:HGNC Symbol;Acc:4883]
ENSECAT00000011379	2.33361	SERPING1	serpin peptidase inhibitor, clade G (C1 inhibitor), member 1 [Source:HGNC Symbol;Acc:1228]
ENSECAT00000011035	2.33272	MYB	v-myb myeloblastosis viral oncogene homolog (avian) [Source:HGNC Symbol;Acc:7545]
ENSECAT00000022479	2.32524	CCRL1	chemokine (C-C motif) receptor-like 1 [Source:HGNC Symbol;Acc:1611]
ENSECAT00000022867	2.32241	ATP8B1	ATPase, aminophospholipid transporter, class I, type 8B, member 1 [Source:HGNC Symbol;Acc:3706]
ENSECAT00000006447	2.3198	ESAM	endothelial cell adhesion molecule [Source:HGNC Symbol;Acc:17474]
ENSECAT00000022848	2.31933	FGGY	FGGY carbohydrate kinase domain containing [Source:HGNC Symbol;Acc:25610]
ENSECAT00000018067	2.31548	RUVBL2	RuvB-like 2 (E. coli) [Source:HGNC Symbol;Acc:10475]
ENSECAT00000011001	2.31435	DOCK9	dedicator of cytokinesis 9 [Source:HGNC Symbol;Acc:14132]
ENSECAT00000009065	2.31325	MYLK3	myosin light chain kinase 3 [Source:HGNC Symbol;Acc:29826]
ENSECAT00000015887	2.30867	EPB41L3	erythrocyte membrane protein band 4.1-like 3 [Source:HGNC Symbol;Acc:3380]
ENSECAT00000026542	2.30718	ERBB3	v-erb-b2 erythroblastic leukemia viral oncogene homolog 3 (avian) [Source:HGNC Symbol;Acc:3431]
ENSECAT00000021815	2.3043	WNK2	WNK lysine deficient protein kinase 2 [Source:HGNC Symbol;Acc:14542]
ENSECAT00000024788	2.30323	DOCK6	dedicator of cytokinesis 6 [Source:HGNC Symbol;Acc:19189]
ENSECAT00000014371	2.29981	ARMC3
ENSECAT00000009911	2.29894	PGRMC1	progesterone receptor membrane component 1 [Source:HGNC Symbol;Acc:16090]
ENSECAT00000023571	2.29767	EYA2	eyes absent homolog 2 (Drosophila) [Source:HGNC Symbol;Acc:3520]
ENSECAT00000017778	2.29708	TMEM134	transmembrane protein 134 [Source:HGNC Symbol;Acc:26142]
ENSECAT00000017545	2.29667	CTGF	connective tissue growth factor [Source:HGNC Symbol;Acc:2500]
ENSECAT00000018869	2.29632	TEKT2	tektin 2 (testicular) [Source:HGNC Symbol;Acc:11725]
ENSECAT00000024628	2.29587	NCS1	neuronal calcium sensor 1 [Source:HGNC Symbol;Acc:3953]
ENSECAT00000015157	2.29517	C7orf36	chromosome 7 open reading frame 36 [Source:HGNC Symbol;Acc:24857]
ENSECAT00000024265	2.29422	C22orf23	chromosome 22 open reading frame 23 [Source:HGNC Symbol;Acc:18589]
ENSECAT00000013084	2.29122	BTG4	B-cell translocation gene 4 [Source:HGNC Symbol;Acc:13862]
ENSECAT00000017959	2.29085	NUCB2	nucleobindin 2 [Source:HGNC Symbol;Acc:8044]
ENSECAT00000002578	2.29013	GALNT4
ENSECAT00000003679	2.28952	DUSP14	dual specificity phosphatase 14 [Source:HGNC Symbol;Acc:17007]
ENSECAT00000007969	2.28798	PTPRK	protein tyrosine phosphatase, receptor type, K [Source:HGNC Symbol;Acc:9674]
ENSECAT00000013821	2.2879	PPFIBP2	PTPRF interacting protein, binding protein 2 (liprin beta 2) [Source:HGNC Symbol;Acc:9250]
ENSECAT00000024829	2.28656	TCTN1	tectonic family member 1 [Source:HGNC Symbol;Acc:26113]
ENSECAT00000019154	2.28642	FRK	fyn-related kinase [Source:HGNC Symbol;Acc:3955]
ENSECAT00000006831	2.2838	CFH	complement factor H [Source:HGNC Symbol;Acc:4883]
ENSECAT00000012318	2.2791	SERPINA1	serpin peptidase inhibitor, clade A (alpha-1 antiproteinase, antitrypsin), member 1 [Source:HGNC Symbol;Acc:8941]
ENSECAT00000010192	2.27551	THY1	Thy-1 cell surface antigen [Source:HGNC Symbol;Acc:11801]
ENSECAT00000011278	2.27326	PAFAH1B3	platelet-activating factor acetylhydrolase 1b, catalytic subunit 3 (29kDa) [Source:HGNC Symbol;Acc:8576]
ENSECAT00000011444	2.27232	ELMOD1	ELMO/CED-12 domain containing 1 [Source:HGNC Symbol;Acc:25334]
ENSECAT00000022853	2.27189	SH3RF1	SH3 domain containing ring finger 1 [Source:HGNC Symbol;Acc:17650]
ENSECAT00000008298	2.27046	C6orf52	chromosome 6 open reading frame 52 [Source:HGNC Symbol;Acc:20881]
ENSECAT00000019276	2.27021	DUOX2	dual oxidase 2 [Source:HGNC Symbol;Acc:13273]
ENSECAT00000019038	2.26667	ATP1B1	ATPase, Na+/K+ transporting, beta 1 polypeptide [Source:HGNC Symbol;Acc:804]
ENSECAT00000015837	2.26533	HOOK2	hook homolog 2 (Drosophila) [Source:HGNC Symbol;Acc:19885]
ENSECAT00000010073	2.2618	EXOC3L4	exocyst complex component 3-like 4 [Source:HGNC Symbol;Acc:20120]
ENSECAT00000020258	2.25873	RSPH6A	radial spoke head 6 homolog A (Chlamydomonas) [Source:HGNC Symbol;Acc:14241]
ENSECAT00000008151	2.2579	DYNLL1	dynein, light chain, LC8-type 1 [Source:HGNC Symbol;Acc:15476]
ENSECAT00000021480	2.25473	GAS8	growth arrest-specific 8 [Source:HGNC Symbol;Acc:4166]
ENSECAT00000014690	2.25157	STK16	serine/threonine kinase 16 [Source:HGNC Symbol;Acc:11394]
ENSECAT00000011426	2.2486	RTKN	rhotekin [Source:HGNC Symbol;Acc:10466]
ENSECAT00000008763	2.24747	PTPN3	protein tyrosine phosphatase, non-receptor type 3 [Source:HGNC Symbol;Acc:9655]
ENSECAT00000024518	2.24016	TCTE1	t-complex-associated-testis-expressed 1 [Source:HGNC Symbol;Acc:11693]
ENSECAT00000015172	2.23716	GABRP	gamma-aminobutyric acid (GABA) A receptor, pi [Source:HGNC Symbol;Acc:4089]
ENSECAT00000027122	2.23661	PACSIN3	protein kinase C and casein kinase substrate in neurons 3 [Source:HGNC Symbol;Acc:8572]
ENSECAT00000021611	2.23625	GTF2IRD1	GTF2I repeat domain containing 1 [Source:HGNC Symbol;Acc:4661]
ENSECAT00000024472	2.23259	SIX1	SIX homeobox 1 [Source:HGNC Symbol;Acc:10887]
ENSECAT00000023337	2.22695	NEK3	NIMA (never in mitosis gene a)-related kinase 3 [Source:HGNC Symbol;Acc:7746]
ENSECAT00000020568	2.2268	GSTM3	glutathione S-transferase mu 3 (brain) [Source:HGNC Symbol;Acc:4635]
ENSECAT00000014496	2.22258	DLG5	discs, large homolog 5 (Drosophila) [Source:HGNC Symbol;Acc:2904]
ENSECAT00000015885	2.21504	EPB41L3	erythrocyte membrane protein band 4.1-like 3 [Source:HGNC Symbol;Acc:3380]
ENSECAT00000010556	2.2116	RGS22	regulator of G-protein signaling 22 [Source:HGNC Symbol;Acc:24499]
ENSECAT00000004231	2.20945	HRSP12	heat-responsive protein 12 [Source:HGNC Symbol;Acc:16897]
ENSECAT00000011112	2.20743	BBS2	Bardet-Biedl syndrome 2 [Source:HGNC Symbol;Acc:967]
ENSECAT00000009592	2.20632	SAMHD1	SAM domain and HD domain 1 [Source:HGNC Symbol;Acc:15925]
ENSECAT00000001947	2.20444	GJB6	gap junction protein, beta 6, 30kDa [Source:HGNC Symbol;Acc:4288]
ENSECAT00000026433	2.20418	KDELR3	KDEL (Lys-Asp-Glu-Leu) endoplasmic reticulum protein retention receptor 3 [Source:HGNC Symbol;Acc:6306]
ENSECAT00000023257	2.20365	CDH1	cadherin 1, type 1, E-cadherin (epithelial) [Source:HGNC Symbol;Acc:1748]
ENSECAT00000016355	2.20262	SETD4	SET domain containing 4 [Source:HGNC Symbol;Acc:1258]
ENSECAT00000012022	2.19643	EPS8L2	EPS8-like 2 [Source:HGNC Symbol;Acc:21296]
ENSECAT00000016905	2.19147	HNF1B	HNF1 homeobox B [Source:HGNC Symbol;Acc:11630]
ENSECAT00000000374	2.18942	ARL3	ADP-ribosylation factor-like 3 [Source:HGNC Symbol;Acc:694]
ENSECAT00000000122	2.18745	C3orf25	chromosome 3 open reading frame 25 [Source:HGNC Symbol;Acc:28061]
ENSECAT00000023038	2.18694	WWTR1	WW domain containing transcription regulator 1 [Source:HGNC Symbol;Acc:24042]
ENSECAT00000021711	2.18692	TMEM106C	transmembrane protein 106C [Source:HGNC Symbol;Acc:28775]
ENSECAT00000019256	2.18495	PNPLA7	patatin-like phospholipase domain containing 7 [Source:HGNC Symbol;Acc:24768]
ENSECAT00000004571	2.18447	BCL9	B-cell CLL/lymphoma 9 [Source:HGNC Symbol;Acc:1008]
ENSECAT00000012866	2.18305	BAG2	BCL2-associated athanogene 2 [Source:HGNC Symbol;Acc:938]
ENSECAT00000013789	2.17948	ANKRD45	ankyrin repeat domain 45 [Source:HGNC Symbol;Acc:24786]
ENSECAT00000007760	2.17553	GAS2L2	growth arrest-specific 2 like 2 [Source:HGNC Symbol;Acc:24846]
ENSECAT00000022694	2.17464	MECOM	MDS1 and EVI1 complex locus [Source:HGNC Symbol;Acc:3498]
ENSECAT00000004802	2.17363	ADRB2	adrenergic, beta-2-, receptor, surface [Source:HGNC Symbol;Acc:286]
ENSECAT00000008449	2.17303	PTPN14
ENSECAT00000017420	2.16874	UACA	uveal autoantigen with coiled-coil domains and ankyrin repeats [Source:HGNC Symbol;Acc:15947]
ENSECAT00000012975	2.1658	CD46	CD46 molecule, complement regulatory protein [Source:HGNC Symbol;Acc:6953]
ENSECAT00000021993	2.16445	BMPR1A	bone morphogenetic protein receptor, type IA [Source:HGNC Symbol;Acc:1076]
ENSECAT00000009451	2.16106	GCAT	glycine C-acetyltransferase [Source:HGNC Symbol;Acc:4188]
ENSECAT00000027023	2.16073	PATZ1	POZ (BTB) and AT hook containing zinc finger 1 [Source:HGNC Symbol;Acc:13071]
ENSECAT00000022293	2.15523	PDLIM1	PDZ and LIM domain 1 [Source:HGNC Symbol;Acc:2067]
ENSECAT00000021017	2.15488	KSR1	kinase suppressor of ras 1 [Source:HGNC Symbol;Acc:6465]
ENSECAT00000018687	2.15377	BMP4	bone morphogenetic protein 4 [Source:HGNC Symbol;Acc:1071]
ENSECAT00000011706	2.15235	VWF	von Willebrand factor [Source:HGNC Symbol;Acc:12726]
ENSECAT00000019790	2.14997	ANXA3	annexin A3 [Source:HGNC Symbol;Acc:541]
ENSECAT00000015356	2.14652	SERPINA1	serpin peptidase inhibitor, clade A (alpha-1 antiproteinase, antitrypsin), member 1 [Source:HGNC Symbol;Acc:8941]
ENSECAT00000021604	2.14628	C9orf171	chromosome 9 open reading frame 171 [Source:HGNC Symbol;Acc:33776]
ENSECAT00000009319	2.14581	SOD1	superoxide dismutase 1, soluble [Source:HGNC Symbol;Acc:11179]
ENSECAT00000020768	2.14368	ACSF2
ENSECAT00000018201	2.14146	CLUAP1	clusterin associated protein 1 [Source:HGNC Symbol;Acc:19009]
ENSECAT00000021122	2.1388	SERPINA1	serpin peptidase inhibitor, clade A (alpha-1 antiproteinase, antitrypsin), member 1 [Source:HGNC Symbol;Acc:8941]
ENSECAT00000013979	2.13714	ATP2A3	ATPase, Ca++ transporting, ubiquitous [Source:HGNC Symbol;Acc:813]
ENSECAT00000021233	2.13694	FMO5	flavin containing monooxygenase 5 [Source:HGNC Symbol;Acc:3773]
ENSECAT00000021777	2.13389	C21orf58	chromosome 21 open reading frame 58 [Source:HGNC Symbol;Acc:1300]
ENSECAT00000016298	2.12654	TNK1	tyrosine kinase, non-receptor, 1 [Source:HGNC Symbol;Acc:11940]
ENSECAT00000029016	2.1239	FMO5	flavin containing monooxygenase 5 [Source:HGNC Symbol;Acc:3773]
ENSECAT00000015839	2.11672	PNPO	pyridoxamine 5'-phosphate oxidase [Source:HGNC Symbol;Acc:30260]
ENSECAT00000017419	2.11602	NR3C2	nuclear receptor subfamily 3, group C, member 2 [Source:HGNC Symbol;Acc:7979]
ENSECAT00000022644	2.11181	FMO2	flavin containing monooxygenase 2 (non-functional) [Source:HGNC Symbol;Acc:3770]
ENSECAT00000008443	2.11131	DEFB4B	defensin, beta 4B [Source:HGNC Symbol;Acc:30193]
ENSECAT00000022080	2.10767	ITGA2B	integrin, alpha 2b (platelet glycoprotein IIb of IIb/IIIa complex, antigen CD41) [Source:HGNC Symbol;Acc:6138]
ENSECAT00000014492	2.10128	DLG5	discs, large homolog 5 (Drosophila) [Source:HGNC Symbol;Acc:2904]
ENSECAT00000018688	2.10121	NPHP4	nephronophthisis 4 [Source:HGNC Symbol;Acc:19104]
ENSECAT00000013229	2.09872	CP	ceruloplasmin (ferroxidase) [Source:HGNC Symbol;Acc:2295]
ENSECAT00000008820	2.09723	TMTC1	transmembrane and tetratricopeptide repeat containing 1 [Source:HGNC Symbol;Acc:24099]
ENSECAT00000015330	2.09362	TMEM44	transmembrane protein 44 [Source:HGNC Symbol;Acc:25120]
ENSECAT00000012364	2.09069	TBC1D19	TBC1 domain family, member 19 [Source:HGNC Symbol;Acc:25624]
ENSECAT00000012024	2.08874	PRDX2	peroxiredoxin 2 [Source:HGNC Symbol;Acc:9353]
ENSECAT00000024771	2.08716	DOCK6	dedicator of cytokinesis 6 [Source:HGNC Symbol;Acc:19189]
ENSECAT00000016007	2.08423	ACADL	acyl-CoA dehydrogenase, long chain [Source:HGNC Symbol;Acc:88]
ENSECAT00000011730	2.08318	PARP16	poly (ADP-ribose) polymerase family, member 16 [Source:HGNC Symbol;Acc:26040]
ENSECAT00000016426	2.07772	CASP6	caspase 6, apoptosis-related cysteine peptidase [Source:HGNC Symbol;Acc:1507]
ENSECAT00000014316	2.07535	DSG2	desmoglein 2 [Source:HGNC Symbol;Acc:3049]
ENSECAT00000018119	2.06631	SHF	Src homology 2 domain containing F [Source:HGNC Symbol;Acc:25116]
ENSECAT00000009409	2.06576	IRAK1BP1	interleukin-1 receptor-associated kinase 1 binding protein 1 [Source:HGNC Symbol;Acc:17368]
ENSECAT00000021450	2.06349	HTATIP2	HIV-1 Tat interactive protein 2, 30kDa [Source:HGNC Symbol;Acc:16637]
ENSECAT00000011037	2.06062	MYB	v-myb myeloblastosis viral oncogene homolog (avian) [Source:HGNC Symbol;Acc:7545]
ENSECAT00000007618	2.0604	ANTXR1	anthrax toxin receptor 1 [Source:HGNC Symbol;Acc:21014]
ENSECAT00000015492	2.05901	PKP4	plakophilin 4 [Source:HGNC Symbol;Acc:9026]
ENSECAT00000009499	2.05659	LLGL2	lethal giant larvae homolog 2 (Drosophila) [Source:HGNC Symbol;Acc:6629]
ENSECAT00000018535	2.0555	SDK1	sidekick homolog 1, cell adhesion molecule (chicken) [Source:HGNC Symbol;Acc:19307]
ENSECAT00000014242	2.05392	ACTL6A	actin-like 6A [Source:HGNC Symbol;Acc:24124]
ENSECAT00000016240	2.05387	STARD10	StAR-related lipid transfer (START) domain containing 10 [Source:HGNC Symbol;Acc:10666]
ENSECAT00000004044	2.05292	CD9	CD9 molecule [Source:HGNC Symbol;Acc:1709]
ENSECAT00000011436	2.05044	RTKN	rhotekin [Source:HGNC Symbol;Acc:10466]
ENSECAT00000026608	2.04721	TTLL7	tubulin tyrosine ligase-like family, member 7 [Source:HGNC Symbol;Acc:26242]
ENSECAT00000021977	2.04393	CLDN8	claudin 8 [Source:HGNC Symbol;Acc:2050]
ENSECAT00000019272	2.04133	DUOX2	dual oxidase 2 [Source:HGNC Symbol;Acc:13273]
ENSECAT00000017901	2.03558	TGFB2	transforming growth factor, beta 2 [Source:HGNC Symbol;Acc:11768]
ENSECAT00000008239	2.03414	PLAT	plasminogen activator, tissue [Source:HGNC Symbol;Acc:9051]
ENSECAT00000017775	2.033	WNT5B	wingless-type MMTV integration site family, member 5B [Source:HGNC Symbol;Acc:16265]
ENSECAT00000012382	2.0312	PASK	PAS domain containing serine/threonine kinase [Source:HGNC Symbol;Acc:17270]
ENSECAT00000017893	2.03106	HLF	hepatic leukemia factor [Source:HGNC Symbol;Acc:4977]
ENSECAT00000012319	2.02966	RHOBTB1	Rho-related BTB domain containing 1 [Source:HGNC Symbol;Acc:18738]
ENSECAT00000022340	2.02956	IFT52	intraflagellar transport 52 homolog (Chlamydomonas) [Source:HGNC Symbol;Acc:15901]
ENSECAT00000010229	2.02912	IFT20	intraflagellar transport 20 homolog (Chlamydomonas) [Source:HGNC Symbol;Acc:30989]
ENSECAT00000008810	2.02577	TMTC1	transmembrane and tetratricopeptide repeat containing 1 [Source:HGNC Symbol;Acc:24099]
ENSECAT00000015745	2.01928	MLLT4	myeloid/lymphoid or mixed-lineage leukemia (trithorax homolog, Drosophila); translocated to, 4 [Source:HGNC Symbol;Acc:7137]
ENSECAT00000018536	2.01396	ARHGEF25	Rho guanine nucleotide exchange factor (GEF) 25 [Source:HGNC Symbol;Acc:30275]
ENSECAT00000010365	2.01375	KCNH3	potassium voltage-gated channel, subfamily H (eag-related), member 3 [Source:HGNC Symbol;Acc:6252]
ENSECAT00000003316	2.01269	ISL1	ISL LIM homeobox 1 [Source:HGNC Symbol;Acc:6132]
ENSECAT00000004348	2.01214	TBX1	T-box 1 [Source:HGNC Symbol;Acc:11592]
ENSECAT00000018699	2.00872	EPM2A	epilepsy, progressive myoclonus type 2A, Lafora disease (laforin) [Source:HGNC Symbol;Acc:3413]
ENSECAT00000020636	2.00798	FER1L6	fer-1-like 6 (C. elegans) [Source:HGNC Symbol;Acc:28065]
ENSECAT00000029162	2.00452	MAGED4
ENSECAT00000006168	2.00368	FNBP1L	formin binding protein 1-like [Source:HGNC Symbol;Acc:20851]
ENSECAT00000023717	2.0011	LRFN3	leucine rich repeat and fibronectin type III domain containing 3 [Source:HGNC Symbol;Acc:28370]
ENSECAT00000000442	1.99979	EPS8L1	EPS8-like 1 [Source:HGNC Symbol;Acc:21295]
ENSECAT00000012491	1.99811	IGFBP2	insulin-like growth factor binding protein 2, 36kDa [Source:HGNC Symbol;Acc:5471]
ENSECAT00000010143	1.9956	CD46	CD46 molecule, complement regulatory protein [Source:HGNC Symbol;Acc:6953]
ENSECAT00000001749	1.99455	IFITM2	interferon induced transmembrane protein 2 (1-8D) [Source:HGNC Symbol;Acc:5413]
ENSECAT00000000769	1.99289	IFITM2	interferon induced transmembrane protein 2 (1-8D) [Source:HGNC Symbol;Acc:5413]
ENSECAT00000022348	1.98714	ITGA2B	integrin, alpha 2b (platelet glycoprotein IIb of IIb/IIIa complex, antigen CD41) [Source:HGNC Symbol;Acc:6138]
ENSECAT00000009205	1.98671	PCP4L1	Purkinje cell protein 4 like 1 [Source:HGNC Symbol;Acc:20448]
ENSECAT00000008767	1.98435	PTPN3	protein tyrosine phosphatase, non-receptor type 3 [Source:HGNC Symbol;Acc:9655]
ENSECAT00000020902	1.97609	HRASLS2	HRAS-like suppressor 2 [Source:HGNC Symbol;Acc:17824]
ENSECAT00000001535	1.97499	TNFAIP8L1	tumor necrosis factor, alpha-induced protein 8-like 1 [Source:HGNC Symbol;Acc:28279]
ENSECAT00000026866	1.9724	ARSK	arylsulfatase family, member K [Source:HGNC Symbol;Acc:25239]
ENSECAT00000012884	1.97231	MARCO	macrophage receptor with collagenous structure [Source:HGNC Symbol;Acc:6895]
ENSECAT00000005240	1.97124	HDHD3	haloacid dehalogenase-like hydrolase domain containing 3 [Source:HGNC Symbol;Acc:28171]
ENSECAT00000022868	1.97114	TMEM8A	transmembrane protein 8A [Source:HGNC Symbol;Acc:17205]
ENSECAT00000004274	1.96864	TIGD4	tigger transposable element derived 4 [Source:HGNC Symbol;Acc:18335]
ENSECAT00000004805	1.9648	LRBA	LPS-responsive vesicle trafficking, beach and anchor containing [Source:HGNC Symbol;Acc:1742]
ENSECAT00000024578	1.9641	MPG	N-methylpurine-DNA glycosylase [Source:HGNC Symbol;Acc:7211]
ENSECAT00000022581	1.96281	TFAP2C	transcription factor AP-2 gamma (activating enhancer binding protein 2 gamma) [Source:HGNC Symbol;Acc:11744]
ENSECAT00000022696	1.96057	ZNF362	zinc finger protein 362 [Source:HGNC Symbol;Acc:18079]
ENSECAT00000021828	1.95989	LIFR	leukemia inhibitory factor receptor alpha [Source:HGNC Symbol;Acc:6597]
ENSECAT00000000336	1.95256	MMP15	matrix metallopeptidase 15 (membrane-inserted) [Source:HGNC Symbol;Acc:7161]
ENSECAT00000013227	1.952	CMPK2	cytidine monophosphate (UMP-CMP) kinase 2, mitochondrial [Source:HGNC Symbol;Acc:27015]
ENSECAT00000012896	1.94971	IDH1	isocitrate dehydrogenase 1 (NADP+), soluble [Source:HGNC Symbol;Acc:5382]
ENSECAT00000023332	1.94775	CTTN	cortactin [Source:HGNC Symbol;Acc:3338]
ENSECAT00000025646	1.94742	C20orf108	chromosome 20 open reading frame 108 [Source:HGNC Symbol;Acc:16102]
ENSECAT00000017548	1.94722	TCTN3	tectonic family member 3 [Source:HGNC Symbol;Acc:24519]
ENSECAT00000004983	1.94718	IFI27L1	interferon, alpha-inducible protein 27-like 1 [Source:HGNC Symbol;Acc:19754]
ENSECAT00000008021	1.94643	PTPRK	protein tyrosine phosphatase, receptor type, K [Source:HGNC Symbol;Acc:9674]
ENSECAT00000002388	1.94328	TSPAN12	tetraspanin 12 [Source:HGNC Symbol;Acc:21641]
ENSECAT00000018027	1.9432	CPEB1	cytoplasmic polyadenylation element binding protein 1 [Source:HGNC Symbol;Acc:21744]
ENSECAT00000027004	1.94276	ARHGEF26	Rho guanine nucleotide exchange factor (GEF) 26 [Source:HGNC Symbol;Acc:24490]
ENSECAT00000005760	1.94268	KLHL9
ENSECAT00000029168	1.93914	INSR	insulin receptor [Source:HGNC Symbol;Acc:6091]
ENSECAT00000012972	1.93541	TM9SF1	transmembrane 9 superfamily member 1 [Source:HGNC Symbol;Acc:11864]
ENSECAT00000011924	1.93526	NGEF	neuronal guanine nucleotide exchange factor [Source:HGNC Symbol;Acc:7807]
ENSECAT00000021827	1.93254	WNK2	WNK lysine deficient protein kinase 2 [Source:HGNC Symbol;Acc:14542]
ENSECAT00000005781	1.93244	TULP3	tubby like protein 3 [Source:HGNC Symbol;Acc:12425]
ENSECAT00000000678	1.93235	TDRD3	tudor domain containing 3 [Source:HGNC Symbol;Acc:20612]
ENSECAT00000005680	1.9317	CLDN12
ENSECAT00000022458	1.93151	DDTL	D-dopachrome tautomerase-like [Source:HGNC Symbol;Acc:33446]
ENSECAT00000023893	1.92926	RPGRIP1L	RPGRIP1-like [Source:HGNC Symbol;Acc:29168]
ENSECAT00000015226	1.92831	PPIL6	peptidylprolyl isomerase (cyclophilin)-like 6 [Source:HGNC Symbol;Acc:21557]
ENSECAT00000007736	1.92777	CARD14	caspase recruitment domain family, member 14 [Source:HGNC Symbol;Acc:16446]
ENSECAT00000024108	1.92379	CARD6
ENSECAT00000008958	1.92177	MED25	mediator complex subunit 25 [Source:HGNC Symbol;Acc:28845]
ENSECAT00000008411	1.92165	TMOD1	tropomodulin 1 [Source:HGNC Symbol;Acc:11871]
ENSECAT00000017408	1.91169	FXYD3	FXYD domain containing ion transport regulator 3 [Source:HGNC Symbol;Acc:4027]
ENSECAT00000025315	1.90551	CDH4	cadherin 4, type 1, R-cadherin (retinal) [Source:HGNC Symbol;Acc:1763]
ENSECAT00000009544	1.90359	ALDH1A3
ENSECAT00000025576	1.90183	GNA11	guanine nucleotide binding protein (G protein), alpha 11 (Gq class) [Source:HGNC Symbol;Acc:4379]
ENSECAT00000008107	1.89983	ART3	ADP-ribosyltransferase 3 [Source:HGNC Symbol;Acc:725]
ENSECAT00000014842	1.89804	TOM1L1	target of myb1 (chicken)-like 1 [Source:HGNC Symbol;Acc:11983]
ENSECAT00000013592	1.89637	TBCEL	tubulin folding cofactor E-like [Source:HGNC Symbol;Acc:28115]
ENSECAT00000021962	1.89583	GZMB	granzyme B (granzyme 2, cytotoxic T-lymphocyte-associated serine esterase 1) [Source:HGNC Symbol;Acc:4709]
ENSECAT00000017483	1.89291	UACA	uveal autoantigen with coiled-coil domains and ankyrin repeats [Source:HGNC Symbol;Acc:15947]
ENSECAT00000005511	1.89255	PRSS23	protease, serine, 23 [Source:HGNC Symbol;Acc:14370]
ENSECAT00000015238	1.89199	FUT8	fucosyltransferase 8 (alpha (1,6) fucosyltransferase) [Source:HGNC Symbol;Acc:4019]
ENSECAT00000012898	1.89061	LMLN
ENSECAT00000008094	1.88953	WFIKKN1	WAP, follistatin/kazal, immunoglobulin, kunitz and netrin domain containing 1 [Source:HGNC Symbol;Acc:30912]
ENSECAT00000029059	1.88897	PRODH
ENSECAT00000009287	1.88776	SLC25A17	solute carrier family 25 (mitochondrial carrier; peroxisomal membrane protein, 34kDa), member 17 [Source:HGNC Symbol;Acc:10987]
ENSECAT00000017151	1.88732	GALNT6	UDP-N-acetyl-alpha-D-galactosamine:polypeptide N-acetylgalactosaminyltransferase 6 (GalNAc-T6) [Source:HGNC Symbol;Acc:4128]
ENSECAT00000025488	1.88636	VSIG4	V-set and immunoglobulin domain containing 4 [Source:HGNC Symbol;Acc:17032]
ENSECAT00000021679	1.88542	SGCE	sarcoglycan, epsilon [Source:HGNC Symbol;Acc:10808]
ENSECAT00000012445	1.88539	C3orf67	chromosome 3 open reading frame 67 [Source:HGNC Symbol;Acc:24763]
ENSECAT00000017001	1.88465	TXNDC15	thioredoxin domain containing 15 [Source:HGNC Symbol;Acc:20652]
ENSECAT00000008037	1.88295	AKIP1	A kinase (PRKA) interacting protein 1 [Source:HGNC Symbol;Acc:1170]
ENSECAT00000015614	1.8802	BAD	BCL2-associated agonist of cell death [Source:HGNC Symbol;Acc:936]
ENSECAT00000011071	1.87998	TREX1	three prime repair exonuclease 1 [Source:HGNC Symbol;Acc:12269]
ENSECAT00000015704	1.87962	FGFR2	fibroblast growth factor receptor 2 [Source:HGNC Symbol;Acc:3689]
ENSECAT00000026369	1.87826	RARS	arginyl-tRNA synthetase [Source:HGNC Symbol;Acc:9870]
ENSECAT00000007841	1.87581	RPA3	replication protein A3, 14kDa [Source:HGNC Symbol;Acc:10291]
ENSECAT00000000592	1.87354	S100A16	S100 calcium binding protein A16 [Source:HGNC Symbol;Acc:20441]
ENSECAT00000019501	1.87295	RARRES1	retinoic acid receptor responder (tazarotene induced) 1 [Source:HGNC Symbol;Acc:9867]
ENSECAT00000014339	1.87136	STX3	syntaxin 3 [Source:HGNC Symbol;Acc:11438]
ENSECAT00000003568	1.87032	NEDD4L	neural precursor cell expressed, developmentally down-regulated 4-like [Source:HGNC Symbol;Acc:7728]
ENSECAT00000006584	1.86685	DGAT2L6	diacylglycerol O-acyltransferase 2-like 6 [Source:HGNC Symbol;Acc:23250]
ENSECAT00000004418	1.86438	HIST1H4D	histone cluster 1, H4d [Source:HGNC Symbol;Acc:4782]
ENSECAT00000019228	1.86438	CDC42EP5	CDC42 effector protein (Rho GTPase binding) 5 [Source:HGNC Symbol;Acc:17408]
ENSECAT00000025579	1.86421	CIITA
ENSECAT00000012830	1.863	PROP1	PROP paired-like homeobox 1 [Source:HGNC Symbol;Acc:9455]
ENSECAT00000023433	1.85875	NFE2L3	nuclear factor (erythroid-derived 2)-like 3 [Source:HGNC Symbol;Acc:7783]
ENSECAT00000003034	1.85765	CDK2AP1	cyclin-dependent kinase 2 associated protein 1 [Source:HGNC Symbol;Acc:14002]
ENSECAT00000026858	1.8574	FBF1	Fas (TNFRSF6) binding factor 1 [Source:HGNC Symbol;Acc:24674]
ENSECAT00000016901	1.85719	CHRNA4	cholinergic receptor, nicotinic, alpha 4 [Source:HGNC Symbol;Acc:1958]
ENSECAT00000023110	1.85511	SPDEF	SAM pointed domain containing ets transcription factor [Source:HGNC Symbol;Acc:17257]
ENSECAT00000021861	1.85467	SLC4A11	solute carrier family 4, sodium borate transporter, member 11 [Source:HGNC Symbol;Acc:16438]
ENSECAT00000018019	1.85393	FLNB	filamin B, beta [Source:HGNC Symbol;Acc:3755]
ENSECAT00000023208	1.84617	GTF2IRD2	GTF2I repeat domain containing 2 [Source:HGNC Symbol;Acc:30775]
ENSECAT00000007287	1.84572	JAG2	jagged 2 [Source:HGNC Symbol;Acc:6189]
ENSECAT00000020333	1.84291	ZFP161	zinc finger protein 161 homolog (mouse) [Source:HGNC Symbol;Acc:12860]
ENSECAT00000025271	1.84171	LAMC1	laminin, gamma 1 (formerly LAMB2) [Source:HGNC Symbol;Acc:6492]
ENSECAT00000008911	1.84052	NPY	neuropeptide Y [Source:HGNC Symbol;Acc:7955]
ENSECAT00000006917	1.83893	PRKD1
ENSECAT00000027135	1.837	ARHGAP32	Rho GTPase activating protein 32 [Source:HGNC Symbol;Acc:17399]
ENSECAT00000017557	1.83558	TCTN3	tectonic family member 3 [Source:HGNC Symbol;Acc:24519]
ENSECAT00000003852	1.8353	HIST1H2AI	histone cluster 1, H2ai [Source:HGNC Symbol;Acc:4725]
ENSECAT00000016290	1.83495	TUBB2A	tubulin, beta 2A [Source:HGNC Symbol;Acc:12412]
ENSECAT00000008988	1.83164	ABCC5	ATP-binding cassette, sub-family C (CFTR/MRP), member 5 [Source:HGNC Symbol;Acc:56]
ENSECAT00000020445	1.83	ARL4A	ADP-ribosylation factor-like 4A [Source:HGNC Symbol;Acc:695]
ENSECAT00000016478	1.82973	TMEM17	transmembrane protein 17 [Source:HGNC Symbol;Acc:26623]
ENSECAT00000007931	1.82881	HIST1H4D	histone cluster 1, H4d [Source:HGNC Symbol;Acc:4782]
ENSECAT00000021163	1.82625	C5orf52	chromosome 5 open reading frame 52 [Source:HGNC Symbol;Acc:35121]
ENSECAT00000024279	1.82395	PLEKHH1	pleckstrin homology domain containing, family H (with MyTH4 domain) member 1 [Source:HGNC Symbol;Acc:17733]
ENSECAT00000015430	1.82093	SERPINA1	serpin peptidase inhibitor, clade A (alpha-1 antiproteinase, antitrypsin), member 1 [Source:HGNC Symbol;Acc:8941]
ENSECAT00000023993	1.82067	PLEKHA5	pleckstrin homology domain containing, family A member 5 [Source:HGNC Symbol;Acc:30036]
ENSECAT00000019513	1.82015	SELENBP1	selenium binding protein 1 [Source:HGNC Symbol;Acc:10719]
ENSECAT00000011860	1.8168	SYTL5
ENSECAT00000006217	1.81606	C7orf47	chromosome 7 open reading frame 47 [Source:HGNC Symbol;Acc:28320]
ENSECAT00000014755	1.81343	STXBP1	syntaxin binding protein 1 [Source:HGNC Symbol;Acc:11444]
ENSECAT00000006340	1.81228	HIST1H4D	histone cluster 1, H4d [Source:HGNC Symbol;Acc:4782]
ENSECAT00000022157	1.81189	CDH26	cadherin 26 [Source:HGNC Symbol;Acc:15902]
ENSECAT00000022231	1.81118	AKAP9	A kinase (PRKA) anchor protein (yotiao) 9 [Source:HGNC Symbol;Acc:379]
ENSECAT00000018523	1.80935	HYAL1	hyaluronoglucosaminidase 1 [Source:HGNC Symbol;Acc:5320]
ENSECAT00000016155	1.80933	KLHL22	kelch-like 22 (Drosophila) [Source:HGNC Symbol;Acc:25888]
ENSECAT00000007078	1.80873	SFTPD	surfactant protein D [Source:HGNC Symbol;Acc:10803]
ENSECAT00000014015	1.80867	SLC9A3R2	solute carrier family 9 (sodium/hydrogen exchanger), member 3 regulator 2 [Source:HGNC Symbol;Acc:11076]
ENSECAT00000017521	1.80677	C6orf10	chromosome 6 open reading frame 10 [Source:HGNC Symbol;Acc:13922]
ENSECAT00000011811	1.80558	GSTZ1	glutathione transferase zeta 1 [Source:HGNC Symbol;Acc:4643]
ENSECAT00000004988	1.80308	ITIH4	inter-alpha (globulin) inhibitor H4 (plasma Kallikrein-sensitive glycoprotein) [Source:HGNC Symbol;Acc:6169]
ENSECAT00000016428	1.80095	XPC	xeroderma pigmentosum, complementation group C [Source:HGNC Symbol;Acc:12816]
ENSECAT00000017220	1.79916	RBP4	retinol binding protein 4, plasma [Source:HGNC Symbol;Acc:9922]
ENSECAT00000008552	1.79566	MIPEP	mitochondrial intermediate peptidase [Source:HGNC Symbol;Acc:7104]
ENSECAT00000025403	1.79391	EPHX2	epoxide hydrolase 2, cytoplasmic [Source:HGNC Symbol;Acc:3402]
ENSECAT00000020978	1.78994	POLR3H	polymerase (RNA) III (DNA directed) polypeptide H (22.9kD) [Source:HGNC Symbol;Acc:30349]
ENSECAT00000022227	1.78875	ITGA2B	integrin, alpha 2b (platelet glycoprotein IIb of IIb/IIIa complex, antigen CD41) [Source:HGNC Symbol;Acc:6138]
ENSECAT00000023747	1.78606	BNIPL	BCL2/adenovirus E1B 19kD interacting protein like [Source:HGNC Symbol;Acc:16976]
ENSECAT00000023407	1.78459	CTTN	cortactin [Source:HGNC Symbol;Acc:3338]
ENSECAT00000024078	1.78454	PRDX6	peroxiredoxin 6 [Source:HGNC Symbol;Acc:16753]
ENSECAT00000016089	1.7821	TEAD3	TEA domain family member 3 [Source:HGNC Symbol;Acc:11716]
ENSECAT00000011009	1.78188	CHRNA3	cholinergic receptor, nicotinic, alpha 3 [Source:HGNC Symbol;Acc:1957]
ENSECAT00000006709	1.78174	ANKRD57	ankyrin repeat domain 57 [Source:HGNC Symbol;Acc:26149]
ENSECAT00000009452	1.7814	PARD6B	par-6 partitioning defective 6 homolog beta (C. elegans) [Source:HGNC Symbol;Acc:16245]
ENSECAT00000026341	1.78102	ABLIM1	actin binding LIM protein 1 [Source:HGNC Symbol;Acc:78]
ENSECAT00000024457	1.77807	C3orf52	chromosome 3 open reading frame 52 [Source:HGNC Symbol;Acc:26255]
ENSECAT00000004861	1.77484	YWHAQ	tyrosine 3-monooxygenase/tryptophan 5-monooxygenase activation protein, theta polypeptide [Source:HGNC Symbol;Acc:12854]
ENSECAT00000018190	1.77446	IFI27L1	interferon, alpha-inducible protein 27-like 1 [Source:HGNC Symbol;Acc:19754]
ENSECAT00000008915	1.77359	KREMEN1	kringle containing transmembrane protein 1 [Source:HGNC Symbol;Acc:17550]
ENSECAT00000026868	1.77348	FBF1	Fas (TNFRSF6) binding factor 1 [Source:HGNC Symbol;Acc:24674]
ENSECAT00000009956	1.77279	TRIM37	tripartite motif containing 37 [Source:HGNC Symbol;Acc:7523]
ENSECAT00000008976	1.77178	VTCN1	V-set domain containing T cell activation inhibitor 1 [Source:HGNC Symbol;Acc:28873]
ENSECAT00000024302	1.77155	PTTG1IP	pituitary tumor-transforming 1 interacting protein [Source:HGNC Symbol;Acc:13524]
ENSECAT00000007165	1.77056	TKT	transketolase [Source:HGNC Symbol;Acc:11834]
ENSECAT00000025177	1.76953	SLAIN2	SLAIN motif family, member 2 [Source:HGNC Symbol;Acc:29282]
ENSECAT00000022834	1.76689	NUDC	nuclear distribution gene C homolog (A. nidulans) [Source:HGNC Symbol;Acc:8045]
ENSECAT00000005803	1.76659	THRSP	thyroid hormone responsive [Source:HGNC Symbol;Acc:11800]
ENSECAT00000020933	1.76556	FMO5	flavin containing monooxygenase 5 [Source:HGNC Symbol;Acc:3773]
ENSECAT00000015542	1.76405	SEPT10	septin 10 [Source:HGNC Symbol;Acc:14349]
ENSECAT00000026035	1.76343	TTC9	tetratricopeptide repeat domain 9 [Source:HGNC Symbol;Acc:20267]
ENSECAT00000007206	1.76181	NR0B2	nuclear receptor subfamily 0, group B, member 2 [Source:HGNC Symbol;Acc:7961]
ENSECAT00000006080	1.75977	ARHGAP42	Rho GTPase activating protein 42 [Source:HGNC Symbol;Acc:26545]
ENSECAT00000008575	1.7596	KLHL13	kelch-like 13 (Drosophila) [Source:HGNC Symbol;Acc:22931]
ENSECAT00000008621	1.75907	GABRR2	gamma-aminobutyric acid (GABA) receptor, rho 2 [Source:HGNC Symbol;Acc:4091]
ENSECAT00000013730	1.75693	SSX2IP	synovial sarcoma, X breakpoint 2 interacting protein [Source:HGNC Symbol;Acc:16509]
ENSECAT00000017804	1.75664	PCLO	piccolo (presynaptic cytomatrix protein) [Source:HGNC Symbol;Acc:13406]
ENSECAT00000017896	1.75454	NUCB2	nucleobindin 2 [Source:HGNC Symbol;Acc:8044]
ENSECAT00000022077	1.75451	SSBP2	single-stranded DNA binding protein 2 [Source:HGNC Symbol;Acc:15831]
ENSECAT00000004651	1.75346	PCSK6	proprotein convertase subtilisin/kexin type 6 [Source:HGNC Symbol;Acc:8569]
ENSECAT00000019176	1.75157	CBLC	Cas-Br-M (murine) ecotropic retroviral transforming sequence c [Source:HGNC Symbol;Acc:15961]
ENSECAT00000006938	1.75054	TP53BP2
ENSECAT00000013287	1.74922	GCDH	glutaryl-CoA dehydrogenase [Source:HGNC Symbol;Acc:4189]
ENSECAT00000022245	1.74922	PDCD4	programmed cell death 4 (neoplastic transformation inhibitor) [Source:HGNC Symbol;Acc:8763]
ENSECAT00000018325	1.74674	C20orf12	chromosome 20 open reading frame 12 [Source:HGNC Symbol;Acc:15858]
ENSECAT00000024498	1.74665	TMEM66	transmembrane protein 66 [Source:HGNC Symbol;Acc:28789]
ENSECAT00000003302	1.74367	HIST1H4E	histone cluster 1, H4e [Source:HGNC Symbol;Acc:4790]
ENSECAT00000011869	1.74359	PDZK1	PDZ domain containing 1 [Source:HGNC Symbol;Acc:8821]
ENSECAT00000010535	1.742	DNAJC10	DnaJ (Hsp40) homolog, subfamily C, member 10 [Source:HGNC Symbol;Acc:24637]
ENSECAT00000021941	1.74141	GLIS3	GLIS family zinc finger 3 [Source:HGNC Symbol;Acc:28510]
ENSECAT00000009397	1.74101	C10orf58	chromosome 10 open reading frame 58 [Source:HGNC Symbol;Acc:28651]
ENSECAT00000023058	1.74092	TBC1D8B	TBC1 domain family, member 8B (with GRAM domain) [Source:HGNC Symbol;Acc:24715]
ENSECAT00000021845	1.73991	PEMT	phosphatidylethanolamine N-methyltransferase [Source:HGNC Symbol;Acc:8830]
ENSECAT00000000031	1.73876	MAGED2	melanoma antigen family D, 2 [Source:HGNC Symbol;Acc:16353]
ENSECAT00000018044	1.73815	SHF	Src homology 2 domain containing F [Source:HGNC Symbol;Acc:25116]
ENSECAT00000013992	1.73773	ENPP1	ectonucleotide pyrophosphatase/phosphodiesterase 1 [Source:HGNC Symbol;Acc:3356]
ENSECAT00000022129	1.73758	SDPR	serum deprivation response [Source:HGNC Symbol;Acc:10690]
ENSECAT00000000408	1.73517	ARL1	ADP-ribosylation factor-like 1 [Source:HGNC Symbol;Acc:692]
ENSECAT00000003205	1.73374	TSHZ1	teashirt zinc finger homeobox 1 [Source:HGNC Symbol;Acc:10669]
ENSECAT00000017445	1.73148	SSRP1	structure specific recognition protein 1 [Source:HGNC Symbol;Acc:11327]
ENSECAT00000000055	1.73139	AIMP2	aminoacyl tRNA synthetase complex-interacting multifunctional protein 2 [Source:HGNC Symbol;Acc:20609]
ENSECAT00000016965	1.73128	PRLH	prolactin releasing hormone [Source:HGNC Symbol;Acc:17945]
ENSECAT00000001047	1.73072	RUVBL1	RuvB-like 1 (E. coli) [Source:HGNC Symbol;Acc:10474]
ENSECAT00000009169	1.72975	PARD3B	par-3 partitioning defective 3 homolog B (C. elegans) [Source:HGNC Symbol;Acc:14446]
ENSECAT00000024720	1.7278	PLCE1	phospholipase C, epsilon 1 [Source:HGNC Symbol;Acc:17175]
ENSECAT00000003025	1.72381	TSHZ1	teashirt zinc finger homeobox 1 [Source:HGNC Symbol;Acc:10669]
ENSECAT00000022691	1.72218	MICALL2	MICAL-like 2 [Source:HGNC Symbol;Acc:29672]
ENSECAT00000007576	1.72167	HIST1H4E	histone cluster 1, H4e [Source:HGNC Symbol;Acc:4790]
ENSECAT00000004275	1.71899	TAX1BP1	Tax1 (human T-cell leukemia virus type I) binding protein 1 [Source:HGNC Symbol;Acc:11575]
ENSECAT00000026987	1.71887	CDK10
ENSECAT00000026330	1.71734	ABLIM1	actin binding LIM protein 1 [Source:HGNC Symbol;Acc:78]
ENSECAT00000011786	1.71449	TMEM5	transmembrane protein 5 [Source:HGNC Symbol;Acc:13530]
ENSECAT00000020637	1.71309	C6orf162	chromosome 6 open reading frame 162 [Source:HGNC Symbol;Acc:21401]
ENSECAT00000026508	1.70993	CCP110	centriolar coiled coil protein 110kDa [Source:HGNC Symbol;Acc:24342]
ENSECAT00000024908	1.70734	MAGIX	MAGI family member, X-linked [Source:HGNC Symbol;Acc:30006]
ENSECAT00000029034	1.70411	ARHGAP32	Rho GTPase activating protein 32 [Source:HGNC Symbol;Acc:17399]
ENSECAT00000002920	1.70263	REV3L	REV3-like, catalytic subunit of DNA polymerase zeta (yeast) [Source:HGNC Symbol;Acc:9968]
ENSECAT00000026793	1.70217	PPP1R13L	protein phosphatase 1, regulatory (inhibitor) subunit 13 like [Source:HGNC Symbol;Acc:18838]
ENSECAT00000015918	1.70214	SULT2B1	sulfotransferase family, cytosolic, 2B, member 1 [Source:HGNC Symbol;Acc:11459]
ENSECAT00000015913	1.70205	ARHGEF9	Cdc42 guanine nucleotide exchange factor (GEF) 9 [Source:HGNC Symbol;Acc:14561]
ENSECAT00000011481	1.69945	NFATC4
ENSECAT00000019402	1.69897	SELENBP1	selenium binding protein 1 [Source:HGNC Symbol;Acc:10719]
ENSECAT00000012395	1.69613	NLRP14	NLR family, pyrin domain containing 14 [Source:HGNC Symbol;Acc:22939]
ENSECAT00000002987	1.69519	REV3L	REV3-like, catalytic subunit of DNA polymerase zeta (yeast) [Source:HGNC Symbol;Acc:9968]
ENSECAT00000000550	1.69319	TMEM8B	transmembrane protein 8B [Source:HGNC Symbol;Acc:21427]
ENSECAT00000018189	1.69255	PTGFRN	prostaglandin F2 receptor negative regulator [Source:HGNC Symbol;Acc:9601]
ENSECAT00000026690	1.69111	TMEM53	transmembrane protein 53 [Source:HGNC Symbol;Acc:26186]
ENSECAT00000026512	1.68993	CCP110	centriolar coiled coil protein 110kDa [Source:HGNC Symbol;Acc:24342]
ENSECAT00000026527	1.68971	DNAJC27	DnaJ (Hsp40) homolog, subfamily C, member 27 [Source:HGNC Symbol;Acc:30290]
ENSECAT00000000708	1.68793	C16orf55	chromosome 16 open reading frame 55 [Source:HGNC Symbol;Acc:26463]
ENSECAT00000026331	1.68419	ABLIM1	actin binding LIM protein 1 [Source:HGNC Symbol;Acc:78]
ENSECAT00000008937	1.68371	MYCL1	v-myc myelocytomatosis viral oncogene homolog 1, lung carcinoma derived (avian) [Source:HGNC Symbol;Acc:7555]
ENSECAT00000012564	1.68285	PRKAB1	protein kinase, AMP-activated, beta 1 non-catalytic subunit [Source:HGNC Symbol;Acc:9378]
ENSECAT00000020225	1.68214	TRAPPC6A	trafficking protein particle complex 6A [Source:HGNC Symbol;Acc:23069]
ENSECAT00000026061	1.68077	TMEM160	transmembrane protein 160 [Source:HGNC Symbol;Acc:26042]
ENSECAT00000015453	1.68017	ALAS1	aminolevulinate, delta-, synthase 1 [Source:HGNC Symbol;Acc:396]
ENSECAT00000015171	1.67807	DLL1	delta-like 1 (Drosophila) [Source:HGNC Symbol;Acc:2908]
ENSECAT00000008661	1.67675	SIPA1L2	signal-induced proliferation-associated 1 like 2 [Source:HGNC Symbol;Acc:23800]
ENSECAT00000010892	1.67659	CIDEB	cell death-inducing DFFA-like effector b [Source:HGNC Symbol;Acc:1977]
ENSECAT00000002563	1.67519	FAH	fumarylacetoacetate hydrolase (fumarylacetoacetase) [Source:HGNC Symbol;Acc:3579]
ENSECAT00000018445	1.67427	KRAS	v-Ki-ras2 Kirsten rat sarcoma viral oncogene homolog [Source:HGNC Symbol;Acc:6407]
ENSECAT00000019463	1.67294	O3FAR1	omega-3 fatty acid receptor 1 [Source:HGNC Symbol;Acc:19061]
ENSECAT00000002180	1.67222	TST	thiosulfate sulfurtransferase (rhodanese) [Source:HGNC Symbol;Acc:12388]
ENSECAT00000007916	1.67199	TLX3	T-cell leukemia homeobox 3 [Source:HGNC Symbol;Acc:13532]
ENSECAT00000022847	1.67064	RRAS2	related RAS viral (r-ras) oncogene homolog 2 [Source:HGNC Symbol;Acc:17271]
ENSECAT00000027019	1.66996	KHK	ketohexokinase (fructokinase) [Source:HGNC Symbol;Acc:6315]
ENSECAT00000016831	1.66972	AMOT	angiomotin [Source:HGNC Symbol;Acc:17810]
ENSECAT00000023802	1.66865	CTSF	cathepsin F [Source:HGNC Symbol;Acc:2531]
ENSECAT00000014287	1.66599	ENTPD5	ectonucleoside triphosphate diphosphohydrolase 5 [Source:HGNC Symbol;Acc:3367]
ENSECAT00000019412	1.66596	USP43	ubiquitin specific peptidase 43 [Source:HGNC Symbol;Acc:20072]
ENSECAT00000005953	1.66492	CENPV	centromere protein V [Source:HGNC Symbol;Acc:29920]
ENSECAT00000010409	1.66044	LSM4	LSM4 homolog, U6 small nuclear RNA associated (S. cerevisiae) [Source:HGNC Symbol;Acc:17259]
ENSECAT00000020391	1.65999	TECR	trans-2,3-enoyl-CoA reductase [Source:HGNC Symbol;Acc:4551]
ENSECAT00000017244	1.65771	ANXA1_HORSE	Annexin A1 (Annexin-1)(Annexin I)(Lipocortin I)(Calpactin-2)(Calpactin II) [Source:UniProtKB/Swiss-Prot;Acc:Q8HZM6]
ENSECAT00000011105	1.6553	TERF2IP	telomeric repeat binding factor 2, interacting protein [Source:HGNC Symbol;Acc:19246]
ENSECAT00000008723	1.65445	PFDN5	prefoldin subunit 5 [Source:HGNC Symbol;Acc:8869]
ENSECAT00000008111	1.65302	RNF141	ring finger protein 141 [Source:HGNC Symbol;Acc:21159]
ENSECAT00000023290	1.65284	AURKC	aurora kinase C [Source:HGNC Symbol;Acc:11391]
ENSECAT00000017224	1.65114	GRHL1	grainyhead-like 1 (Drosophila) [Source:HGNC Symbol;Acc:17923]
ENSECAT00000000221	1.6489	KITLG	KIT ligand [Source:HGNC Symbol;Acc:6343]
ENSECAT00000010992	1.64595	GEMIN8	gem (nuclear organelle) associated protein 8 [Source:HGNC Symbol;Acc:26044]
ENSECAT00000011281	1.64577	TBCD	tubulin folding cofactor D [Source:HGNC Symbol;Acc:11581]
ENSECAT00000021963	1.64526	ZNF396	zinc finger protein 396 [Source:HGNC Symbol;Acc:18824]
ENSECAT00000026665	1.64524	PRPS1	phosphoribosyl pyrophosphate synthetase 1 [Source:HGNC Symbol;Acc:9462]
ENSECAT00000014727	1.64421	APOA1BP	apolipoprotein A-I binding protein [Source:HGNC Symbol;Acc:18453]
ENSECAT00000011434	1.64271	METTL22	methyltransferase like 22 [Source:HGNC Symbol;Acc:28368]
ENSECAT00000018333	1.64213	DUSP15	dual specificity phosphatase 15 [Source:HGNC Symbol;Acc:16236]
ENSECAT00000016068	1.64195	GLRX2	glutaredoxin 2 [Source:HGNC Symbol;Acc:16065]
ENSECAT00000026940	1.64093	ECH1	enoyl CoA hydratase 1, peroxisomal [Source:HGNC Symbol;Acc:3149]
ENSECAT00000021608	1.63918	PSMD9	proteasome (prosome, macropain) 26S subunit, non-ATPase, 9 [Source:HGNC Symbol;Acc:9567]
ENSECAT00000019342	1.63866	ALDH2	aldehyde dehydrogenase 2 family (mitochondrial) [Source:HGNC Symbol;Acc:404]
ENSECAT00000014132	1.6385	ZNF219	zinc finger protein 219 [Source:HGNC Symbol;Acc:13011]
ENSECAT00000001574	1.63765	HMOX1	heme oxygenase (decycling) 1 [Source:HGNC Symbol;Acc:5013]
ENSECAT00000003640	1.63758	ZNF287	zinc finger protein 287 [Source:HGNC Symbol;Acc:13502]
ENSECAT00000011769	1.63725	TMPRSS13	transmembrane protease, serine 13 [Source:HGNC Symbol;Acc:29808]
ENSECAT00000025353	1.63702	ZNF32	zinc finger protein 32 [Source:HGNC Symbol;Acc:13095]
ENSECAT00000001213	1.63631	C3orf14	chromosome 3 open reading frame 14 [Source:HGNC Symbol;Acc:25024]
ENSECAT00000018231	1.63457	PRDX3	peroxiredoxin 3 [Source:HGNC Symbol;Acc:9354]
ENSECAT00000026802	1.63356	PPP1R13L	protein phosphatase 1, regulatory (inhibitor) subunit 13 like [Source:HGNC Symbol;Acc:18838]
ENSECAT00000000239	1.63325	TMPRSS3	transmembrane protease, serine 3 [Source:HGNC Symbol;Acc:11877]
ENSECAT00000008599	1.63286	PITX2	paired-like homeodomain 2 [Source:HGNC Symbol;Acc:9005]
ENSECAT00000013474	1.6322	STAR	steroidogenic acute regulatory protein [Source:HGNC Symbol;Acc:11359]
ENSECAT00000018398	1.63122	NUMBL	numb homolog (Drosophila)-like [Source:HGNC Symbol;Acc:8061]
ENSECAT00000025105	1.6309	ZNF354C	zinc finger protein 354C [Source:HGNC Symbol;Acc:16736]
ENSECAT00000019577	1.63072	SELENBP1	selenium binding protein 1 [Source:HGNC Symbol;Acc:10719]
ENSECAT00000015392	1.63033	LPP
ENSECAT00000024737	1.62789	IMPA1	inositol(myo)-1(or 4)-monophosphatase 1 [Source:HGNC Symbol;Acc:6050]
ENSECAT00000026261	1.62702	TRIM25	tripartite motif containing 25 [Source:HGNC Symbol;Acc:12932]
ENSECAT00000012621	1.62472	PCM1	pericentriolar material 1 [Source:HGNC Symbol;Acc:8727]
ENSECAT00000009872	1.62467	DYNLT1	dynein, light chain, Tctex-type 1 [Source:HGNC Symbol;Acc:11697]
ENSECAT00000012909	1.62183	CACNB3	calcium channel, voltage-dependent, beta 3 subunit [Source:HGNC Symbol;Acc:1403]
ENSECAT00000018868	1.62108	PRDX5	peroxiredoxin 5 [Source:HGNC Symbol;Acc:9355]
ENSECAT00000025963	1.62017	GNG11	guanine nucleotide binding protein (G protein), gamma 11 [Source:HGNC Symbol;Acc:4403]
ENSECAT00000018629	1.62001	BNIP3	BCL2/adenovirus E1B 19kDa interacting protein 3 [Source:HGNC Symbol;Acc:1084]
ENSECAT00000011069	1.61924	DOCK9	dedicator of cytokinesis 9 [Source:HGNC Symbol;Acc:14132]
ENSECAT00000006156	1.61881	MBLAC1	metallo-beta-lactamase domain containing 1 [Source:HGNC Symbol;Acc:22180]
ENSECAT00000021209	1.61822	ARFIP2	ADP-ribosylation factor interacting protein 2 [Source:HGNC Symbol;Acc:17160]
ENSECAT00000014292	1.61718	PIR	pirin (iron-binding nuclear protein) [Source:HGNC Symbol;Acc:30048]
ENSECAT00000020013	1.61628	TROVE2	TROVE domain family, member 2 [Source:HGNC Symbol;Acc:11313]
ENSECAT00000007775	1.61584	DEFB4B	defensin, beta 4B [Source:HGNC Symbol;Acc:30193]
ENSECAT00000000223	1.6148	STAU2	staufen, RNA binding protein, homolog 2 (Drosophila) [Source:HGNC Symbol;Acc:11371]
ENSECAT00000020878	1.61363	SIL1	SIL1 homolog, endoplasmic reticulum chaperone (S. cerevisiae) [Source:HGNC Symbol;Acc:24624]
ENSECAT00000014947	1.61181	C2orf56	chromosome 2 open reading frame 56 [Source:HGNC Symbol;Acc:28816]
ENSECAT00000015705	1.61122	C5orf4	chromosome 5 open reading frame 4 [Source:HGNC Symbol;Acc:1334]
ENSECAT00000021657	1.61075	ADAD2	adenosine deaminase domain containing 2 [Source:HGNC Symbol;Acc:30714]
ENSECAT00000012461	1.60991	TMEM128	transmembrane protein 128 [Source:HGNC Symbol;Acc:28201]
ENSECAT00000010674	1.60987	TRIM45	tripartite motif containing 45 [Source:HGNC Symbol;Acc:19018]
ENSECAT00000022192	1.60847	RFX2	regulatory factor X, 2 (influences HLA class II expression) [Source:HGNC Symbol;Acc:9983]
ENSECAT00000024407	1.60768	IARS2	isoleucyl-tRNA synthetase 2, mitochondrial [Source:HGNC Symbol;Acc:29685]
ENSECAT00000004292	1.60729	TAX1BP1	Tax1 (human T-cell leukemia virus type I) binding protein 1 [Source:HGNC Symbol;Acc:11575]
ENSECAT00000001296	1.60725	IFITM2	interferon induced transmembrane protein 2 (1-8D) [Source:HGNC Symbol;Acc:5413]
ENSECAT00000000183	1.60714	CREB3	cAMP responsive element binding protein 3 [Source:HGNC Symbol;Acc:2347]
ENSECAT00000018099	1.60221	PSMB5	proteasome (prosome, macropain) subunit, beta type, 5 [Source:HGNC Symbol;Acc:9542]
ENSECAT00000011530	1.60164	TUBD1	tubulin, delta 1 [Source:HGNC Symbol;Acc:16811]
ENSECAT00000025780	1.60154	ACO2	aconitase 2, mitochondrial [Source:HGNC Symbol;Acc:118]
ENSECAT00000007410	1.59981	GALNT10	UDP-N-acetyl-alpha-D-galactosamine:polypeptide N-acetylgalactosaminyltransferase 10 (GalNAc-T10) [Source:HGNC Symbol;Acc:19873]
ENSECAT00000007622	1.59921	ELMO3	engulfment and cell motility 3 [Source:HGNC Symbol;Acc:17289]
ENSECAT00000016067	1.59905	RANGRF	RAN guanine nucleotide release factor [Source:HGNC Symbol;Acc:17679]
ENSECAT00000002666	1.59682	MORF4L2	mortality factor 4 like 2 [Source:HGNC Symbol;Acc:16849]
ENSECAT00000012400	1.59544	ODF2	outer dense fiber of sperm tails 2 [Source:HGNC Symbol;Acc:8114]
ENSECAT00000011652	1.59479	ITGB4	integrin, beta 4 [Source:HGNC Symbol;Acc:6158]
ENSECAT00000007522	1.59159	HIST1H2AA	histone cluster 1, H2aa [Source:HGNC Symbol;Acc:18729]
ENSECAT00000024544	1.59104	CAPN1	calpain 1, (mu/I) large subunit [Source:HGNC Symbol;Acc:1476]
ENSECAT00000028938	1.58975	PLXNA2	plexin A2 [Source:HGNC Symbol;Acc:9100]
ENSECAT00000017161	1.58965	PVRL4	poliovirus receptor-related 4 [Source:HGNC Symbol;Acc:19688]
ENSECAT00000013799	1.58737	PTGR2	prostaglandin reductase 2 [Source:HGNC Symbol;Acc:20149]
ENSECAT00000014606	1.58722	SERPINA3	serpin peptidase inhibitor, clade A (alpha-1 antiproteinase, antitrypsin), member 3 [Source:HGNC Symbol;Acc:16]
ENSECAT00000013292	1.5846	PTPRN2	protein tyrosine phosphatase, receptor type, N polypeptide 2 [Source:HGNC Symbol;Acc:9677]
ENSECAT00000000457	1.58235	DAD1	defender against cell death 1 [Source:HGNC Symbol;Acc:2664]
ENSECAT00000025373	1.58066	SPHK1	sphingosine kinase 1 [Source:HGNC Symbol;Acc:11240]
ENSECAT00000023443	1.58029	NAE1	NEDD8 activating enzyme E1 subunit 1 [Source:HGNC Symbol;Acc:621]
ENSECAT00000019847	1.57921	PDE6B	phosphodiesterase 6B, cGMP-specific, rod, beta [Source:HGNC Symbol;Acc:8786]
ENSECAT00000018328	1.57917	TCTA	T-cell leukemia translocation altered gene [Source:HGNC Symbol;Acc:11692]
ENSECAT00000000683	1.57674	FOXC2	forkhead box C2 [Source:RefSeq peptide;Acc:NP_001077066]
ENSECAT00000002295	1.57601	RORC	RAR-related orphan receptor C [Source:HGNC Symbol;Acc:10260]
ENSECAT00000010657	1.57311	SGTA	small glutamine-rich tetratricopeptide repeat (TPR)-containing, alpha [Source:HGNC Symbol;Acc:10819]
ENSECAT00000010109	1.573	ARMCX5	armadillo repeat containing, X-linked 5 [Source:HGNC Symbol;Acc:25772]
ENSECAT00000009957	1.5719	IRF2BPL	interferon regulatory factor 2 binding protein-like [Source:HGNC Symbol;Acc:14282]
ENSECAT00000021307	1.57099	AGTPBP1	ATP/GTP binding protein 1 [Source:HGNC Symbol;Acc:17258]
ENSECAT00000013274	1.57056	PTPRN2	protein tyrosine phosphatase, receptor type, N polypeptide 2 [Source:HGNC Symbol;Acc:9677]
ENSECAT00000007765	1.56938	HIST1H2BL	histone cluster 1, H2bl [Source:HGNC Symbol;Acc:4748]
ENSECAT00000015810	1.56873	TMEM106B	transmembrane protein 106B [Source:HGNC Symbol;Acc:22407]
ENSECAT00000006893	1.56843	INSIG2	insulin induced gene 2 [Source:HGNC Symbol;Acc:20452]
ENSECAT00000011376	1.56835	FAM82A2	family with sequence similarity 82, member A2 [Source:HGNC Symbol;Acc:25550]
ENSECAT00000010899	1.56774	TSFM	Ts translation elongation factor, mitochondrial [Source:HGNC Symbol;Acc:12367]
ENSECAT00000023413	1.56712	GCLM	glutamate-cysteine ligase, modifier subunit [Source:HGNC Symbol;Acc:4312]
ENSECAT00000007379	1.56694	HIST1H2BD	histone cluster 1, H2bd [Source:HGNC Symbol;Acc:4747]
ENSECAT00000010814	1.5667	NLK	nemo-like kinase [Source:HGNC Symbol;Acc:29858]
ENSECAT00000022916	1.56538	NDUFV1	NADH dehydrogenase (ubiquinone) flavoprotein 1, 51kDa [Source:HGNC Symbol;Acc:7716]
ENSECAT00000011628	1.5652	ITGB4	integrin, beta 4 [Source:HGNC Symbol;Acc:6158]
ENSECAT00000014209	1.56455	POLR2I	polymerase (RNA) II (DNA directed) polypeptide I, 14.5kDa [Source:HGNC Symbol;Acc:9196]
ENSECAT00000021006	1.56154	RAB11FIP2	RAB11 family interacting protein 2 (class I) [Source:HGNC Symbol;Acc:29152]
ENSECAT00000008054	1.56115	SHB	Src homology 2 domain containing adaptor protein B [Source:HGNC Symbol;Acc:10838]
ENSECAT00000026202	1.56088	TMEM9	transmembrane protein 9 [Source:HGNC Symbol;Acc:18823]
ENSECAT00000014878	1.56011	VPS45	vacuolar protein sorting 45 homolog (S. cerevisiae) [Source:HGNC Symbol;Acc:14579]
ENSECAT00000008901	1.55668	CD74	CD74 molecule, major histocompatibility complex, class II invariant chain [Source:HGNC Symbol;Acc:1697]
ENSECAT00000010406	1.55646	SH3GL2	SH3-domain GRB2-like 2 [Source:HGNC Symbol;Acc:10831]
ENSECAT00000015191	1.5531	SLC9A3R1	solute carrier family 9 (sodium/hydrogen exchanger), member 3 regulator 1 [Source:HGNC Symbol;Acc:11075]
ENSECAT00000012249	1.55287	UROD	uroporphyrinogen decarboxylase [Source:HGNC Symbol;Acc:12591]
ENSECAT00000004208	1.55272	BBS4	Bardet-Biedl syndrome 4 [Source:HGNC Symbol;Acc:969]
ENSECAT00000014440	1.55257	GPAA1	glycosylphosphatidylinositol anchor attachment protein 1 homolog (yeast) [Source:HGNC Symbol;Acc:4446]
ENSECAT00000015021	1.5521	TARS2	threonyl-tRNA synthetase 2, mitochondrial (putative) [Source:HGNC Symbol;Acc:30740]
ENSECAT00000005045	1.55115	ZNF30	zinc finger protein 30 [Source:HGNC Symbol;Acc:13090]
ENSECAT00000014849	1.54803	TSPAN3	tetraspanin 3 [Source:HGNC Symbol;Acc:17752]
ENSECAT00000028978	1.54802	REV3L	REV3-like, catalytic subunit of DNA polymerase zeta (yeast) [Source:HGNC Symbol;Acc:9968]
ENSECAT00000015605	1.548	TMX2	thioredoxin-related transmembrane protein 2 [Source:HGNC Symbol;Acc:30739]
ENSECAT00000022255	1.5463	ARL6	ADP-ribosylation factor-like 6 [Source:HGNC Symbol;Acc:13210]
ENSECAT00000018494	1.54405	SDK1	sidekick homolog 1, cell adhesion molecule (chicken) [Source:HGNC Symbol;Acc:19307]
ENSECAT00000016994	1.54369	CDKN2AIPNL	CDKN2A interacting protein N-terminal like [Source:HGNC Symbol;Acc:30545]
ENSECAT00000018708	1.54336	SNAPC1	small nuclear RNA activating complex, polypeptide 1, 43kDa [Source:HGNC Symbol;Acc:11134]
ENSECAT00000019818	1.54327	WDR92
ENSECAT00000029098	1.54318	CAPN1	calpain 1, (mu/I) large subunit [Source:HGNC Symbol;Acc:1476]
ENSECAT00000016576	1.54273	PDCL3	phosducin-like 3 [Source:HGNC Symbol;Acc:28860]
ENSECAT00000018008	1.54269	SMPD2	sphingomyelin phosphodiesterase 2, neutral membrane (neutral sphingomyelinase) [Source:HGNC Symbol;Acc:11121]
ENSECAT00000012504	1.54223	CASKIN2
ENSECAT00000026315	1.54109	SMARCA2	SWI/SNF related, matrix associated, actin dependent regulator of chromatin, subfamily a, member 2 [Source:HGNC Symbol;Acc:11098]
ENSECAT00000009200	1.53976	ZNF304	zinc finger protein 304 [Source:HGNC Symbol;Acc:13505]
ENSECAT00000021283	1.53919	AGTPBP1	ATP/GTP binding protein 1 [Source:HGNC Symbol;Acc:17258]
ENSECAT00000024056	1.53882	SNX16	sorting nexin 16 [Source:HGNC Symbol;Acc:14980]
ENSECAT00000019440	1.53372	POLD2	polymerase (DNA directed), delta 2, regulatory subunit 50kDa [Source:HGNC Symbol;Acc:9176]
ENSECAT00000025139	1.53178	NKX2-1	NK2 homeobox 1 [Source:HGNC Symbol;Acc:11825]
ENSECAT00000014297	1.53023	SLC25A5	solute carrier family 25 (mitochondrial carrier; adenine nucleotide translocator), member 5 [Source:HGNC Symbol;Acc:10991]
ENSECAT00000015973	1.52986	PFKM	phosphofructokinase, muscle [Source:HGNC Symbol;Acc:8877]
ENSECAT00000012142	1.52935	C1QBP	complement component 1, q subcomponent binding protein [Source:HGNC Symbol;Acc:1243]
ENSECAT00000015823	1.52869	CLCN3	chloride channel 3 [Source:HGNC Symbol;Acc:2021]
ENSECAT00000023963	1.52679	MST1	macrophage stimulating 1 (hepatocyte growth factor-like) [Source:HGNC Symbol;Acc:7380]
ENSECAT00000018438	1.5264	METTL23	methyltransferase like 23 [Source:HGNC Symbol;Acc:26988]
ENSECAT00000020083	1.52563	RPN2	ribophorin II [Source:HGNC Symbol;Acc:10382]
ENSECAT00000028844	1.52493	IRF2BPL	interferon regulatory factor 2 binding protein-like [Source:HGNC Symbol;Acc:14282]
ENSECAT00000007948	1.52396	ALMS1	Alstrom syndrome 1 [Source:HGNC Symbol;Acc:428]
ENSECAT00000017618	1.52308	NANS	N-acetylneuraminic acid synthase [Source:HGNC Symbol;Acc:19237]
ENSECAT00000009892	1.52213	YWHAE	tyrosine 3-monooxygenase/tryptophan 5-monooxygenase activation protein, epsilon polypeptide [Source:HGNC Symbol;Acc:12851]
ENSECAT00000024240	1.51842	SPAG1	sperm associated antigen 1 [Source:HGNC Symbol;Acc:11212]
ENSECAT00000007167	1.51785	TTC22	tetratricopeptide repeat domain 22 [Source:HGNC Symbol;Acc:26067]
ENSECAT00000011334	1.51756	TBCD	tubulin folding cofactor D [Source:HGNC Symbol;Acc:11581]
ENSECAT00000015721	1.51639	C5orf4	chromosome 5 open reading frame 4 [Source:HGNC Symbol;Acc:1334]
ENSECAT00000028835	1.51573	DGCR6L	DiGeorge syndrome critical region gene 6-like [Source:HGNC Symbol;Acc:18551]
ENSECAT00000017565	1.51572	TH1L	TH1-like (Drosophila) [Source:HGNC Symbol;Acc:15934]
ENSECAT00000015685	1.51425	PRMT5	protein arginine methyltransferase 5 [Source:HGNC Symbol;Acc:10894]
ENSECAT00000024927	1.51414	NUDT17	nudix (nucleoside diphosphate linked moiety X)-type motif 17 [Source:HGNC Symbol;Acc:26618]
ENSECAT00000003192	1.51402	POGK	pogo transposable element with KRAB domain [Source:HGNC Symbol;Acc:18800]
ENSECAT00000022199	1.51316	SYTL1
ENSECAT00000009083	1.51286	SLC13A2	solute carrier family 13 (sodium-dependent dicarboxylate transporter), member 2 [Source:HGNC Symbol;Acc:10917]
ENSECAT00000009816	1.51245	SH3PXD2A	SH3 and PX domains 2A [Source:HGNC Symbol;Acc:23664]
ENSECAT00000014361	1.51218	PSMG4	proteasome (prosome, macropain) assembly chaperone 4 [Source:HGNC Symbol;Acc:21108]
ENSECAT00000024977	1.51205	SCMH1	sex comb on midleg homolog 1 (Drosophila) [Source:HGNC Symbol;Acc:19003]
ENSECAT00000014713	1.51139	RPL10A	ribosomal protein L10a [Source:HGNC Symbol;Acc:10299]
ENSECAT00000019479	1.51053	GPX1	glutathione peroxidase 1 [Source:HGNC Symbol;Acc:4553]
ENSECAT00000026070	1.51041	CTNNA1	catenin (cadherin-associated protein), alpha 1, 102kDa [Source:HGNC Symbol;Acc:2509]
ENSECAT00000008420	1.51037	CMAS	cytidine monophosphate N-acetylneuraminic acid synthetase [Source:HGNC Symbol;Acc:18290]
ENSECAT00000022006	1.5079	PAAF1	proteasomal ATPase-associated factor 1 [Source:HGNC Symbol;Acc:25687]
ENSECAT00000023790	1.50693	TSPAN17	tetraspanin 17 [Source:HGNC Symbol;Acc:13594]
ENSECAT00000016285	1.50647	TMEM14A	transmembrane protein 14A [Source:HGNC Symbol;Acc:21076]
ENSECAT00000010724	1.50478	HSPB11	heat shock protein family B (small), member 11 [Source:HGNC Symbol;Acc:25019]
ENSECAT00000005903	1.50328	PARP2	poly (ADP-ribose) polymerase 2 [Source:HGNC Symbol;Acc:272]
ENSECAT00000013912	1.50176	RAB27B	RAB27B, member RAS oncogene family [Source:HGNC Symbol;Acc:9767]
ENSECAT00000016393	1.50017	PRPSAP2	phosphoribosyl pyrophosphate synthetase-associated protein 2 [Source:HGNC Symbol;Acc:9467]
