# Supplementary material for: Gene Expression Profiles of the Immuno-Transcriptome in Equine Asthma
Source: Animals (Basel). 2022 Dec 20;13(1):4. doi: 10.3390/ani13010004 (PMC9817691; doi:10.3390/ani13010004)
Supplement: Supplementary file 1 [file animals-13-00004-s001.zip › Table S2.xlsx]

## Sheet: Table S2
Table S2: Differentialy expressed genes between MEA horses and control groups.
Genes significantly over-expressed and under-expressed in the BAL of the MEA-affected horses group compared to the control one.
MEA UPREGULATED
Horse Ensembl Transcript ID	FC	GeneSymbol	Description
ENSECAT00000027071	2.78751	KAT2A	K(lysine) acetyltransferase 2A [Source:HGNC Symbol;Acc:4201]
ENSECAT00000023343	2.56784	LGALS4	lectin, galactoside-binding, soluble, 4 [Source:HGNC Symbol;Acc:6565]
ENSECAT00000009875	2.56437	IFI44L	interferon-induced protein 44-like [Source:HGNC Symbol;Acc:17817]
ENSECAT00000019558	2.41239	LENG8	leukocyte receptor cluster (LRC) member 8 [Source:HGNC Symbol;Acc:15500]
ENSECAT00000017014	2.37572	HAVCR1	hepatitis A virus cellular receptor 1 [Source:HGNC Symbol;Acc:17866]
ENSECAT00000026410	2.29879	TNFRSF10A	tumor necrosis factor receptor superfamily, member 10a [Source:HGNC Symbol;Acc:11904]
ENSECAT00000026397	2.25523	TNFRSF10A	tumor necrosis factor receptor superfamily, member 10a [Source:HGNC Symbol;Acc:11904]
ENSECAT00000013753	2.21276	MSN	moesin [Source:HGNC Symbol;Acc:7373]
ENSECAT00000006588	2.20937	SYNJ1
ENSECAT00000018514	2.20918	PTGS2	prostaglandin-endoperoxide synthase 2 (prostaglandin G/H synthase and cyclooxygenase) [Source:HGNC Symbol;Acc:9605]
ENSECAT00000015895	2.19833	PRPF4B	PRP4 pre-mRNA processing factor 4 homolog B (yeast) [Source:HGNC Symbol;Acc:17346]
ENSECAT00000021772	2.1165	BIRC6	baculoviral IAP repeat containing 6 [Source:HGNC Symbol;Acc:13516]
ENSECAT00000003082	2.11224	TSEN15	tRNA splicing endonuclease 15 homolog (S. cerevisiae) [Source:HGNC Symbol;Acc:16791]
ENSECAT00000019557	2.10331	LENG8	leukocyte receptor cluster (LRC) member 8 [Source:HGNC Symbol;Acc:15500]
ENSECAT00000017414	2.09963	RFX1	regulatory factor X, 1 (influences HLA class II expression) [Source:HGNC Symbol;Acc:9982]
ENSECAT00000019897	2.09128	MCPH1	microcephalin 1 [Source:HGNC Symbol;Acc:6954]
ENSECAT00000015036	2.01659	SIGLEC1	sialic acid binding Ig-like lectin 1, sialoadhesin [Source:HGNC Symbol;Acc:11127]
ENSECAT00000019987	1.96019	MCPH1	microcephalin 1 [Source:HGNC Symbol;Acc:6954]
ENSECAT00000014749	1.9324	RPS6KL1	ribosomal protein S6 kinase-like 1 [Source:HGNC Symbol;Acc:20222]
ENSECAT00000001411	1.90819	TRIM23	tripartite motif containing 23 [Source:HGNC Symbol;Acc:660]
ENSECAT00000009808	1.88878	ATP2B1	ATPase, Ca++ transporting, plasma membrane 1 [Source:HGNC Symbol;Acc:814]
ENSECAT00000021811	1.85038	ACTN1	actinin, alpha 1 [Source:HGNC Symbol;Acc:163]
ENSECAT00000015100	1.84922	RUNX3	runt-related transcription factor 3 [Source:HGNC Symbol;Acc:10473]
ENSECAT00000004699	1.84475	RUNX1	runt-related transcription factor 1 [Source:HGNC Symbol;Acc:10471]
ENSECAT00000011326	1.82929	FTHL17	ferritin, heavy polypeptide-like 17 [Source:HGNC Symbol;Acc:3987]
ENSECAT00000010000	1.80145	DNMT3L	DNA (cytosine-5-)-methyltransferase 3-like [Source:HGNC Symbol;Acc:2980]
ENSECAT00000008066	1.7819	VASP	vasodilator-stimulated phosphoprotein [Source:HGNC Symbol;Acc:12652]
ENSECAT00000021819	1.77812	ACTN1	actinin, alpha 1 [Source:HGNC Symbol;Acc:163]
ENSECAT00000015016	1.75545	SIGLEC1	sialic acid binding Ig-like lectin 1, sialoadhesin [Source:HGNC Symbol;Acc:11127]
ENSECAT00000021804	1.75201	NKTR	natural killer-tumor recognition sequence [Source:HGNC Symbol;Acc:7833]
ENSECAT00000015207	1.74537	ARHGEF2	Rho/Rac guanine nucleotide exchange factor (GEF) 2 [Source:HGNC Symbol;Acc:682]
ENSECAT00000012221	1.73844	EIF2AK2	eukaryotic translation initiation factor 2-alpha kinase 2 [Source:HGNC Symbol;Acc:9437]
ENSECAT00000009733	1.73114	ATP2B1	ATPase, Ca++ transporting, plasma membrane 1 [Source:HGNC Symbol;Acc:814]
ENSECAT00000004839	1.72849	LPAR6	lysophosphatidic acid receptor 6 [Source:HGNC Symbol;Acc:15520]
ENSECAT00000026889	1.72709	KLF9	Kruppel-like factor 9 [Source:HGNC Symbol;Acc:1123]
ENSECAT00000017855	1.72568	PTPN23	protein tyrosine phosphatase, non-receptor type 23 [Source:HGNC Symbol;Acc:14406]
ENSECAT00000015798	1.71988	IL10RA	interleukin 10 receptor, alpha [Source:HGNC Symbol;Acc:5964]
ENSECAT00000015701	1.71047	CDH12
ENSECAT00000012721	1.70992	NAT10	N-acetyltransferase 10 (GCN5-related) [Source:HGNC Symbol;Acc:29830]
ENSECAT00000018282	1.70144	SLC34A1	solute carrier family 34 (sodium phosphate), member 1 [Source:HGNC Symbol;Acc:11019]
ENSECAT00000026725	1.68986	ZFAT	zinc finger and AT hook domain containing [Source:HGNC Symbol;Acc:19899]
ENSECAT00000014845	1.68115	SLA2	Src-like-adaptor 2 [Source:HGNC Symbol;Acc:17329]
ENSECAT00000000828	1.67715	PTPN2	protein tyrosine phosphatase, non-receptor type 2 [Source:HGNC Symbol;Acc:9650]
ENSECAT00000015220	1.6712	ARHGEF2	Rho/Rac guanine nucleotide exchange factor (GEF) 2 [Source:HGNC Symbol;Acc:682]
ENSECAT00000016272	1.63206	PRPF39	PRP39 pre-mRNA processing factor 39 homolog (S. cerevisiae) [Source:HGNC Symbol;Acc:20314]
ENSECAT00000000028	1.62469	GNL3L	guanine nucleotide binding protein-like 3 (nucleolar)-like [Source:HGNC Symbol;Acc:25553]
ENSECAT00000026075	1.61401	CASP10	caspase 10, apoptosis-related cysteine peptidase [Source:HGNC Symbol;Acc:1500]
ENSECAT00000007679	1.60712	EIF2C2	eukaryotic translation initiation factor 2C, 2 [Source:HGNC Symbol;Acc:3263]
ENSECAT00000006506	1.59013	SPATA3	spermatogenesis associated 3 [Source:HGNC Symbol;Acc:17884]
ENSECAT00000018528	1.58296	CPT1A	carnitine palmitoyltransferase 1A (liver) [Source:HGNC Symbol;Acc:2328]
ENSECAT00000021495	1.53585	PRPF3	PRP3 pre-mRNA processing factor 3 homolog (S. cerevisiae) [Source:HGNC Symbol;Acc:17348]
ENSECAT00000025761	1.5302	BGLAP	bone gamma-carboxyglutamate (gla) protein [Source:HGNC Symbol;Acc:1043]
ENSECAT00000013117	1.52278	LENG1	leukocyte receptor cluster (LRC) member 1 [Source:HGNC Symbol;Acc:15502]
ENSECAT00000000532	1.5184	MAP1S	microtubule-associated protein 1S [Source:HGNC Symbol;Acc:15715]
ENSECAT00000012328	1.50149	MOV10
MEA DOWNREGULATED
Horse Ensembl Transcript ID	FC	GeneSymbol	Description
ENSECAT00000003731	5.4307	IGHG4	immunoglobulin heavy constant gamma 4 (G4m marker) [Source:HGNC Symbol;Acc:5528]
ENSECAT00000014789	4.63216	PROM1	prominin 1 [Source:HGNC Symbol;Acc:9454]
ENSECAT00000006503	4.50266	CHST4	carbohydrate (N-acetylglucosamine 6-O) sulfotransferase 4 [Source:HGNC Symbol;Acc:1972]
ENSECAT00000008943	4.38941	TCTE3	t-complex-associated-testis-expressed 3 [Source:HGNC Symbol;Acc:11695]
ENSECAT00000009745	4.23866	IGHG4	immunoglobulin heavy constant gamma 4 (G4m marker) [Source:HGNC Symbol;Acc:5528]
ENSECAT00000007376	3.99808	IGHG4	immunoglobulin heavy constant gamma 4 (G4m marker) [Source:HGNC Symbol;Acc:5528]
ENSECAT00000004827	3.74243	IGLC1	immunoglobulin lambda constant 1 (Mcg marker) [Source:HGNC Symbol;Acc:5855]
ENSECAT00000015778	3.64217	IGLC1	immunoglobulin lambda constant 1 (Mcg marker) [Source:HGNC Symbol;Acc:5855]
ENSECAT00000005395	3.60428	IGLC1	immunoglobulin lambda constant 1 (Mcg marker) [Source:HGNC Symbol;Acc:5855]
ENSECAT00000012318	3.57989	SERPINA1	serpin peptidase inhibitor, clade A (alpha-1 antiproteinase, antitrypsin), member 1 [Source:HGNC Symbol;Acc:8941]
ENSECAT00000011444	3.55819	ELMOD1	ELMO/CED-12 domain containing 1 [Source:HGNC Symbol;Acc:25334]
ENSECAT00000000629	3.42505	RSPH9	radial spoke head 9 homolog (Chlamydomonas) [Source:HGNC Symbol;Acc:21057]
ENSECAT00000013524	3.40872	SNCAIP	synuclein, alpha interacting protein [Source:HGNC Symbol;Acc:11139]
ENSECAT00000012110	3.3796	IFT57	intraflagellar transport 57 homolog (Chlamydomonas) [Source:HGNC Symbol;Acc:17367]
ENSECAT00000000632	3.32214	RSPH9	radial spoke head 9 homolog (Chlamydomonas) [Source:HGNC Symbol;Acc:21057]
ENSECAT00000008067	3.30317	MAPK8IP1	mitogen-activated protein kinase 8 interacting protein 1 [Source:HGNC Symbol;Acc:6882]
ENSECAT00000023554	3.25853	LTF	lactotransferrin [Source:HGNC Symbol;Acc:6720]
ENSECAT00000021122	3.22149	SERPINA1	serpin peptidase inhibitor, clade A (alpha-1 antiproteinase, antitrypsin), member 1 [Source:HGNC Symbol;Acc:8941]
ENSECAT00000000610	3.1882	RSPH9	radial spoke head 9 homolog (Chlamydomonas) [Source:HGNC Symbol;Acc:21057]
ENSECAT00000019799	3.11618	NAT14	N-acetyltransferase 14 (GCN5-related, putative) [Source:HGNC Symbol;Acc:28918]
ENSECAT00000013274	3.05294	PTPRN2	protein tyrosine phosphatase, receptor type, N polypeptide 2 [Source:HGNC Symbol;Acc:9677]
ENSECAT00000014577	3.04791	TUBA1A
ENSECAT00000029016	3.04743	FMO5	flavin containing monooxygenase 5 [Source:HGNC Symbol;Acc:3773]
ENSECAT00000012866	3.01692	BAG2	BCL2-associated athanogene 2 [Source:HGNC Symbol;Acc:938]
ENSECAT00000003679	2.97417	DUSP14	dual specificity phosphatase 14 [Source:HGNC Symbol;Acc:17007]
ENSECAT00000012520	2.95783	ROPN1B	rhophilin associated tail protein 1B [Source:HGNC Symbol;Acc:31927]
ENSECAT00000006852	2.94793	RRAD	Ras-related associated with diabetes [Source:HGNC Symbol;Acc:10446]
ENSECAT00000015063	2.92789	APBB1
ENSECAT00000023634	2.92157	BBS9	Bardet-Biedl syndrome 9 [Source:HGNC Symbol;Acc:30000]
ENSECAT00000019999	2.91894	DNAJB13	DnaJ (Hsp40) homolog, subfamily B, member 13 [Source:HGNC Symbol;Acc:30718]
ENSECAT00000018844	2.91629	CHST10	carbohydrate sulfotransferase 10 [Source:HGNC Symbol;Acc:19650]
ENSECAT00000013292	2.89314	PTPRN2	protein tyrosine phosphatase, receptor type, N polypeptide 2 [Source:HGNC Symbol;Acc:9677]
ENSECAT00000012319	2.89248	RHOBTB1	Rho-related BTB domain containing 1 [Source:HGNC Symbol;Acc:18738]
ENSECAT00000022848	2.88647	FGGY	FGGY carbohydrate kinase domain containing [Source:HGNC Symbol;Acc:25610]
ENSECAT00000025195	2.88397	F3	coagulation factor III (thromboplastin, tissue factor) [Source:HGNC Symbol;Acc:3541]
ENSECAT00000010854	2.87509	ARSE	arylsulfatase E (chondrodysplasia punctata 1) [Source:HGNC Symbol;Acc:719]
ENSECAT00000007460	2.85874	CLU	clusterin [Source:HGNC Symbol;Acc:2095]
ENSECAT00000022787	2.85756	IFT74	intraflagellar transport 74 homolog (Chlamydomonas) [Source:HGNC Symbol;Acc:21424]
ENSECAT00000012531	2.83541	DNER	delta/notch-like EGF repeat containing [Source:HGNC Symbol;Acc:24456]
ENSECAT00000016157	2.83506	ARMC4
ENSECAT00000020855	2.81631	IGFBP6	insulin-like growth factor binding protein 6 [Source:HGNC Symbol;Acc:5475]
ENSECAT00000008036	2.81543	C3	complement component 3 [Source:HGNC Symbol;Acc:1318]
ENSECAT00000007447	2.81506	TK2	thymidine kinase 2, mitochondrial [Source:HGNC Symbol;Acc:11831]
ENSECAT00000024265	2.78319	C22orf23	chromosome 22 open reading frame 23 [Source:HGNC Symbol;Acc:18589]
ENSECAT00000028948	2.77359	C20orf26	chromosome 20 open reading frame 26 [Source:HGNC Symbol;Acc:15872]
ENSECAT00000018869	2.74348	TEKT2	tektin 2 (testicular) [Source:HGNC Symbol;Acc:11725]
ENSECAT00000015008	2.70354	RSPH3	radial spoke 3 homolog (Chlamydomonas) [Source:HGNC Symbol;Acc:21054]
ENSECAT00000014167	2.69739	TSPAN15	tetraspanin 15 [Source:HGNC Symbol;Acc:23298]
ENSECAT00000025673	2.69154	ADCK2	aarF domain containing kinase 2 [Source:HGNC Symbol;Acc:19039]
ENSECAT00000013153	2.68878	RSPH4A	radial spoke head 4 homolog A (Chlamydomonas) [Source:HGNC Symbol;Acc:21558]
ENSECAT00000013979	2.67665	ATP2A3	ATPase, Ca++ transporting, ubiquitous [Source:HGNC Symbol;Acc:813]
ENSECAT00000011925	2.64632	METRN	meteorin, glial cell differentiation regulator [Source:HGNC Symbol;Acc:14151]
ENSECAT00000011803	2.6324	TOX3	TOX high mobility group box family member 3 [Source:HGNC Symbol;Acc:11972]
ENSECAT00000024628	2.61436	NCS1	neuronal calcium sensor 1 [Source:HGNC Symbol;Acc:3953]
ENSECAT00000024813	2.61388	TCTN1	tectonic family member 1 [Source:HGNC Symbol;Acc:26113]
ENSECAT00000013512	2.59096	SPAG6	sperm associated antigen 6 [Source:HGNC Symbol;Acc:11215]
ENSECAT00000025692	2.57374	SPINT1	serine peptidase inhibitor, Kunitz type 1 [Source:HGNC Symbol;Acc:11246]
ENSECAT00000026278	2.57221	SLC27A2	solute carrier family 27 (fatty acid transporter), member 2 [Source:HGNC Symbol;Acc:10996]
ENSECAT00000007897	2.5578	C3	complement component 3 [Source:HGNC Symbol;Acc:1318]
ENSECAT00000025308	2.54127	CLSTN1	calsyntenin 1 [Source:HGNC Symbol;Acc:17447]
ENSECAT00000024829	2.53651	TCTN1	tectonic family member 1 [Source:HGNC Symbol;Acc:26113]
ENSECAT00000012667	2.52854	TCP11	t-complex 11 homolog (mouse) [Source:HGNC Symbol;Acc:11658]
ENSECAT00000023182	2.52296	RHOV	ras homolog gene family, member V [Source:HGNC Symbol;Acc:18313]
ENSECAT00000020539	2.51884	C3	complement component 3 [Source:HGNC Symbol;Acc:1318]
ENSECAT00000007879	2.51722	TMEM98	transmembrane protein 98 [Source:HGNC Symbol;Acc:24529]
ENSECAT00000016905	2.51374	HNF1B	HNF1 homeobox B [Source:HGNC Symbol;Acc:11630]
ENSECAT00000000740	2.47492	KRT18	keratin 18 [Source:HGNC Symbol;Acc:6430]
ENSECAT00000019818	2.47182	WDR92
ENSECAT00000020678	2.46514	GALNTL4	UDP-N-acetyl-alpha-D-galactosamine:polypeptide N-acetylgalactosaminyltransferase-like 4 [Source:HGNC Symbol;Acc:30488]
ENSECAT00000007684	2.46264	C3	complement component 3 [Source:HGNC Symbol;Acc:1318]
ENSECAT00000020245	2.41946	FAM3D	family with sequence similarity 3, member D [Source:HGNC Symbol;Acc:18665]
ENSECAT00000014371	2.41325	ARMC3
ENSECAT00000005781	2.4129	TULP3	tubby like protein 3 [Source:HGNC Symbol;Acc:12425]
ENSECAT00000026079	2.40942	HTR2A	5-hydroxytryptamine (serotonin) receptor 2A [Source:HGNC Symbol;Acc:5293]
ENSECAT00000021165	2.407	FOLR1	folate receptor 1 (adult) [Source:HGNC Symbol;Acc:3791]
ENSECAT00000010630	2.39291	TTC18	tetratricopeptide repeat domain 18 [Source:HGNC Symbol;Acc:30726]
ENSECAT00000011009	2.39227	CHRNA3	cholinergic receptor, nicotinic, alpha 3 [Source:HGNC Symbol;Acc:1957]
ENSECAT00000009469	2.37583	EGFL6	EGF-like-domain, multiple 6 [Source:HGNC Symbol;Acc:3235]
ENSECAT00000021233	2.37383	FMO5	flavin containing monooxygenase 5 [Source:HGNC Symbol;Acc:3773]
ENSECAT00000014020	2.35966	TMEM38B	transmembrane protein 38B [Source:HGNC Symbol;Acc:25535]
ENSECAT00000006846	2.34179	CCL20	chemokine (C-C motif) ligand 20 [Source:HGNC Symbol;Acc:10619]
ENSECAT00000021604	2.33864	C9orf171	chromosome 9 open reading frame 171 [Source:HGNC Symbol;Acc:33776]
ENSECAT00000021777	2.32589	C21orf58	chromosome 21 open reading frame 58 [Source:HGNC Symbol;Acc:1300]
ENSECAT00000021429	2.32464	IFT27	intraflagellar transport 27 homolog (Chlamydomonas) [Source:HGNC Symbol;Acc:18626]
ENSECAT00000017503	2.32279	GALNT12	UDP-N-acetyl-alpha-D-galactosamine:polypeptide N-acetylgalactosaminyltransferase 12 (GalNAc-T12) [Source:HGNC Symbol;Acc:19877]
ENSECAT00000002082	2.32022	KRT18	keratin 18 [Source:HGNC Symbol;Acc:6430]
ENSECAT00000023289	2.31127	CALML4	calmodulin-like 4 [Source:HGNC Symbol;Acc:18445]
ENSECAT00000019790	2.31044	ANXA3	annexin A3 [Source:HGNC Symbol;Acc:541]
ENSECAT00000023364	2.3018	LAMC2	laminin, gamma 2 [Source:HGNC Symbol;Acc:6493]
ENSECAT00000021987	2.29985	PPM1L	protein phosphatase, Mg2+/Mn2+ dependent, 1L [Source:HGNC Symbol;Acc:16381]
ENSECAT00000020182	2.29899	UBXN10	UBX domain protein 10 [Source:HGNC Symbol;Acc:26354]
ENSECAT00000005585	2.28879	KIFAP3	kinesin-associated protein 3 [Source:HGNC Symbol;Acc:17060]
ENSECAT00000015157	2.28471	C7orf36	chromosome 7 open reading frame 36 [Source:HGNC Symbol;Acc:24857]
ENSECAT00000022089	2.27461	FERMT2	fermitin family member 2 [Source:HGNC Symbol;Acc:15767]
ENSECAT00000004226	2.27116	C20orf26	chromosome 20 open reading frame 26 [Source:HGNC Symbol;Acc:15872]
ENSECAT00000015161	2.26353	NME5	non-metastatic cells 5, protein expressed in (nucleoside-diphosphate kinase) [Source:HGNC Symbol;Acc:7853]
ENSECAT00000018459	2.2592	LZTFL1	leucine zipper transcription factor-like 1 [Source:HGNC Symbol;Acc:6741]
ENSECAT00000012491	2.25015	IGFBP2	insulin-like growth factor binding protein 2, 36kDa [Source:HGNC Symbol;Acc:5471]
ENSECAT00000012364	2.24264	TBC1D19	TBC1 domain family, member 19 [Source:HGNC Symbol;Acc:25624]
ENSECAT00000017727	2.23589	C2orf77	chromosome 2 open reading frame 77 [Source:HGNC Symbol;Acc:25064]
ENSECAT00000018536	2.23188	ARHGEF25	Rho guanine nucleotide exchange factor (GEF) 25 [Source:HGNC Symbol;Acc:30275]
ENSECAT00000026924	2.22889	TEKT1	tektin 1 [Source:HGNC Symbol;Acc:15534]
ENSECAT00000015356	2.22841	SERPINA1	serpin peptidase inhibitor, clade A (alpha-1 antiproteinase, antitrypsin), member 1 [Source:HGNC Symbol;Acc:8941]
ENSECAT00000010952	2.22525	TSPAN13	tetraspanin 13 [Source:HGNC Symbol;Acc:21643]
ENSECAT00000016955	2.21857	DNASE1L3	deoxyribonuclease I-like 3 [Source:HGNC Symbol;Acc:2959]
ENSECAT00000000374	2.21458	ARL3	ADP-ribosylation factor-like 3 [Source:HGNC Symbol;Acc:694]
ENSECAT00000011869	2.21454	PDZK1	PDZ domain containing 1 [Source:HGNC Symbol;Acc:8821]
ENSECAT00000011112	2.21253	BBS2	Bardet-Biedl syndrome 2 [Source:HGNC Symbol;Acc:967]
ENSECAT00000015430	2.21116	SERPINA1	serpin peptidase inhibitor, clade A (alpha-1 antiproteinase, antitrypsin), member 1 [Source:HGNC Symbol;Acc:8941]
ENSECAT00000009126	2.20952	PAPSS2	3'-phosphoadenosine 5'-phosphosulfate synthase 2 [Source:HGNC Symbol;Acc:8604]
ENSECAT00000014690	2.20484	STK16	serine/threonine kinase 16 [Source:HGNC Symbol;Acc:11394]
ENSECAT00000021711	2.197	TMEM106C	transmembrane protein 106C [Source:HGNC Symbol;Acc:28775]
ENSECAT00000026665	2.19014	PRPS1	phosphoribosyl pyrophosphate synthetase 1 [Source:HGNC Symbol;Acc:9462]
ENSECAT00000001535	2.17621	TNFAIP8L1	tumor necrosis factor, alpha-induced protein 8-like 1 [Source:HGNC Symbol;Acc:28279]
ENSECAT00000008969	2.16971	TSPAN6	tetraspanin 6 [Source:HGNC Symbol;Acc:11858]
ENSECAT00000017220	2.16854	RBP4	retinol binding protein 4, plasma [Source:HGNC Symbol;Acc:9922]
ENSECAT00000018688	2.16116	NPHP4	nephronophthisis 4 [Source:HGNC Symbol;Acc:19104]
ENSECAT00000019608	2.15564	ABI2	abl-interactor 2 [Source:HGNC Symbol;Acc:24011]
ENSECAT00000008682	2.15435	SEMA3F	sema domain, immunoglobulin domain (Ig), short basic domain, secreted, (semaphorin) 3F [Source:HGNC Symbol;Acc:10728]
ENSECAT00000018699	2.15387	EPM2A	epilepsy, progressive myoclonus type 2A, Lafora disease (laforin) [Source:HGNC Symbol;Acc:3413]
ENSECAT00000001213	2.15373	C3orf14	chromosome 3 open reading frame 14 [Source:HGNC Symbol;Acc:25024]
ENSECAT00000014622	2.1459	RAB28	RAB28, member RAS oncogene family [Source:HGNC Symbol;Acc:9768]
ENSECAT00000008151	2.1448	DYNLL1	dynein, light chain, LC8-type 1 [Source:HGNC Symbol;Acc:15476]
ENSECAT00000018535	2.13954	SDK1	sidekick homolog 1, cell adhesion molecule (chicken) [Source:HGNC Symbol;Acc:19307]
ENSECAT00000002310	2.13503	BEX2	brain expressed X-linked 2 [Source:HGNC Symbol;Acc:30933]
ENSECAT00000016391	2.12808	C2orf62	chromosome 2 open reading frame 62 [Source:HGNC Symbol;Acc:25062]
ENSECAT00000017046	2.10227	TSHZ3	teashirt zinc finger homeobox 3 [Source:HGNC Symbol;Acc:30700]
ENSECAT00000014752	2.10136	CFI
ENSECAT00000017938	2.09712	DEFB124	defensin, beta 124 [Source:HGNC Symbol;Acc:18104]
ENSECAT00000015330	2.08373	TMEM44	transmembrane protein 44 [Source:HGNC Symbol;Acc:25120]
ENSECAT00000012445	2.08075	C3orf67	chromosome 3 open reading frame 67 [Source:HGNC Symbol;Acc:24763]
ENSECAT00000013229	2.07683	CP	ceruloplasmin (ferroxidase) [Source:HGNC Symbol;Acc:2295]
ENSECAT00000019375	2.07551	EPHX3	epoxide hydrolase 3 [Source:HGNC Symbol;Acc:23760]
ENSECAT00000008239	2.06994	PLAT	plasminogen activator, tissue [Source:HGNC Symbol;Acc:9051]
ENSECAT00000014842	2.06911	TOM1L1	target of myb1 (chicken)-like 1 [Source:HGNC Symbol;Acc:11983]
ENSECAT00000019605	2.06259	ABI2	abl-interactor 2 [Source:HGNC Symbol;Acc:24011]
ENSECAT00000022770	2.05693	SFRP1	secreted frizzled-related protein 1 [Source:HGNC Symbol;Acc:10776]
ENSECAT00000016426	2.04687	CASP6	caspase 6, apoptosis-related cysteine peptidase [Source:HGNC Symbol;Acc:1507]
ENSECAT00000016601	2.04641	IFT81	intraflagellar transport 81 homolog (Chlamydomonas) [Source:HGNC Symbol;Acc:14313]
ENSECAT00000026563	2.0453	EPCAM	epithelial cell adhesion molecule [Source:HGNC Symbol;Acc:11529]
ENSECAT00000013789	2.04358	ANKRD45	ankyrin repeat domain 45 [Source:HGNC Symbol;Acc:24786]
ENSECAT00000010354	2.04315	IFT88	intraflagellar transport 88 homolog (Chlamydomonas) [Source:HGNC Symbol;Acc:20606]
ENSECAT00000022084	2.03638	FERMT2	fermitin family member 2 [Source:HGNC Symbol;Acc:15767]
ENSECAT00000008901	2.03539	CD74	CD74 molecule, major histocompatibility complex, class II invariant chain [Source:HGNC Symbol;Acc:1697]
ENSECAT00000022210	2.03384	LEAP2	liver expressed antimicrobial peptide 2 [Source:HGNC Symbol;Acc:29571]
ENSECAT00000022343	2.02786	NPHP1	nephronophthisis 1 (juvenile) [Source:HGNC Symbol;Acc:7905]
ENSECAT00000003034	2.02077	CDK2AP1	cyclin-dependent kinase 2 associated protein 1 [Source:HGNC Symbol;Acc:14002]
ENSECAT00000001047	2.01955	RUVBL1	RuvB-like 1 (E. coli) [Source:HGNC Symbol;Acc:10474]
ENSECAT00000022694	2.01716	MECOM	MDS1 and EVI1 complex locus [Source:HGNC Symbol;Acc:3498]
ENSECAT00000009258	2.00936	CKB	creatine kinase, brain [Source:HGNC Symbol;Acc:1991]
ENSECAT00000019884	2.00842	F11R	F11 receptor [Source:HGNC Symbol;Acc:14685]
ENSECAT00000020388	2.0054	GPR162	G protein-coupled receptor 162 [Source:HGNC Symbol;Acc:16693]
ENSECAT00000019132	2.00491	MKRN1	makorin ring finger protein 1 [Source:HGNC Symbol;Acc:7112]
ENSECAT00000029162	1.99294	MAGED4
ENSECAT00000025300	1.97574	CLSTN1	calsyntenin 1 [Source:HGNC Symbol;Acc:17447]
ENSECAT00000004231	1.97213	HRSP12	heat-responsive protein 12 [Source:HGNC Symbol;Acc:16897]
ENSECAT00000013042	1.97199	BZRAP1	benzodiazapine receptor (peripheral) associated protein 1 [Source:HGNC Symbol;Acc:16831]
ENSECAT00000016290	1.96726	TUBB2A	tubulin, beta 2A [Source:HGNC Symbol;Acc:12412]
ENSECAT00000007675	1.96043	IRF6	interferon regulatory factor 6 [Source:HGNC Symbol;Acc:6121]
ENSECAT00000009287	1.95987	SLC25A17	solute carrier family 25 (mitochondrial carrier; peroxisomal membrane protein, 34kDa), member 17 [Source:HGNC Symbol;Acc:10987]
ENSECAT00000008575	1.9592	KLHL13	kelch-like 13 (Drosophila) [Source:HGNC Symbol;Acc:22931]
ENSECAT00000012024	1.95785	PRDX2	peroxiredoxin 2 [Source:HGNC Symbol;Acc:9353]
ENSECAT00000020397	1.95094	GPR162	G protein-coupled receptor 162 [Source:HGNC Symbol;Acc:16693]
ENSECAT00000019847	1.94998	PDE6B	phosphodiesterase 6B, cGMP-specific, rod, beta [Source:HGNC Symbol;Acc:8786]
ENSECAT00000009409	1.94473	IRAK1BP1	interleukin-1 receptor-associated kinase 1 binding protein 1 [Source:HGNC Symbol;Acc:17368]
ENSECAT00000015405	1.9372	C20orf3	chromosome 20 open reading frame 3 [Source:HGNC Symbol;Acc:13238]
ENSECAT00000017756	1.93347	COL18A1	collagen, type XVIII, alpha 1 [Source:HGNC Symbol;Acc:2195]
ENSECAT00000001869	1.93317	TNFRSF19	tumor necrosis factor receptor superfamily, member 19 [Source:HGNC Symbol;Acc:11915]
ENSECAT00000023038	1.93166	WWTR1	WW domain containing transcription regulator 1 [Source:HGNC Symbol;Acc:24042]
ENSECAT00000026822	1.92751	NEO1	neogenin 1 [Source:HGNC Symbol;Acc:7754]
ENSECAT00000022383	1.92494	NPHP1	nephronophthisis 1 (juvenile) [Source:HGNC Symbol;Acc:7905]
ENSECAT00000023252	1.92197	TRPM4	transient receptor potential cation channel, subfamily M, member 4 [Source:HGNC Symbol;Acc:17993]
ENSECAT00000026833	1.91835	NEO1	neogenin 1 [Source:HGNC Symbol;Acc:7754]
ENSECAT00000018523	1.91803	HYAL1	hyaluronoglucosaminidase 1 [Source:HGNC Symbol;Acc:5320]
ENSECAT00000000516	1.9166	SLC2A1	solute carrier family 2 (facilitated glucose transporter), member 1 [Source:HGNC Symbol;Acc:11005]
ENSECAT00000018189	1.91063	PTGFRN	prostaglandin F2 receptor negative regulator [Source:HGNC Symbol;Acc:9601]
ENSECAT00000000643	1.90876	CXCL17	chemokine (C-X-C motif) ligand 17 [Source:HGNC Symbol;Acc:19232]
ENSECAT00000021977	1.90551	CLDN8	claudin 8 [Source:HGNC Symbol;Acc:2050]
ENSECAT00000014242	1.89945	ACTL6A	actin-like 6A [Source:HGNC Symbol;Acc:24124]
ENSECAT00000000122	1.89425	C3orf25	chromosome 3 open reading frame 25 [Source:HGNC Symbol;Acc:28061]
ENSECAT00000004861	1.88419	YWHAQ	tyrosine 3-monooxygenase/tryptophan 5-monooxygenase activation protein, theta polypeptide [Source:HGNC Symbol;Acc:12854]
ENSECAT00000011811	1.87688	GSTZ1	glutathione transferase zeta 1 [Source:HGNC Symbol;Acc:4643]
ENSECAT00000022348	1.87384	ITGA2B	integrin, alpha 2b (platelet glycoprotein IIb of IIb/IIIa complex, antigen CD41) [Source:HGNC Symbol;Acc:6138]
ENSECAT00000015614	1.87326	BAD	BCL2-associated agonist of cell death [Source:HGNC Symbol;Acc:936]
ENSECAT00000024843	1.8679	PTPLAD1	protein tyrosine phosphatase-like A domain containing 1 [Source:HGNC Symbol;Acc:24175]
ENSECAT00000018503	1.86531	HYAL2	hyaluronoglucosaminidase 2 [Source:HGNC Symbol;Acc:5321]
ENSECAT00000015358	1.86358	PITX1	paired-like homeodomain 1 [Source:HGNC Symbol;Acc:9004]
ENSECAT00000013592	1.86037	TBCEL	tubulin folding cofactor E-like [Source:HGNC Symbol;Acc:28115]
ENSECAT00000012972	1.85979	TM9SF1	transmembrane 9 superfamily member 1 [Source:HGNC Symbol;Acc:11864]
ENSECAT00000010072	1.85749	LTBP3	latent transforming growth factor beta binding protein 3 [Source:HGNC Symbol;Acc:6716]
ENSECAT00000029042	1.85706	DSP	desmoplakin [Source:HGNC Symbol;Acc:3052]
ENSECAT00000001963	1.8545	GMDS
ENSECAT00000015226	1.85428	PPIL6	peptidylprolyl isomerase (cyclophilin)-like 6 [Source:HGNC Symbol;Acc:21557]
ENSECAT00000021226	1.84146	HMGN3	high mobility group nucleosomal binding domain 3 [Source:HGNC Symbol;Acc:12312]
ENSECAT00000029157	1.83272	PKP3	plakophilin 3 [Source:HGNC Symbol;Acc:9025]
ENSECAT00000023807	1.82508	MOSPD1	motile sperm domain containing 1 [Source:HGNC Symbol;Acc:25235]
ENSECAT00000029113	1.82489	FOXA2	forkhead box A2 [Source:HGNC Symbol;Acc:5022]
ENSECAT00000000408	1.81269	ARL1	ADP-ribosylation factor-like 1 [Source:HGNC Symbol;Acc:692]
ENSECAT00000013714	1.81005	TTC5	tetratricopeptide repeat domain 5 [Source:HGNC Symbol;Acc:19274]
ENSECAT00000025271	1.80407	LAMC1	laminin, gamma 1 (formerly LAMB2) [Source:HGNC Symbol;Acc:6492]
ENSECAT00000017001	1.8008	TXNDC15	thioredoxin domain containing 15 [Source:HGNC Symbol;Acc:20652]
ENSECAT00000021304	1.79939	DSTN	destrin (actin depolymerizing factor) [Source:HGNC Symbol;Acc:15750]
ENSECAT00000008016	1.79922	PTPRK	protein tyrosine phosphatase, receptor type, K [Source:HGNC Symbol;Acc:9674]
ENSECAT00000010922	1.79717	CIB2	calcium and integrin binding family member 2 [Source:HGNC Symbol;Acc:24579]
ENSECAT00000013730	1.79672	SSX2IP	synovial sarcoma, X breakpoint 2 interacting protein [Source:HGNC Symbol;Acc:16509]
ENSECAT00000026857	1.79665	NEO1	neogenin 1 [Source:HGNC Symbol;Acc:7754]
ENSECAT00000010109	1.79011	ARMCX5	armadillo repeat containing, X-linked 5 [Source:HGNC Symbol;Acc:25772]
ENSECAT00000017778	1.78145	TMEM134	transmembrane protein 134 [Source:HGNC Symbol;Acc:26142]
ENSECAT00000011316	1.77858	MBTPS1	membrane-bound transcription factor peptidase, site 1 [Source:HGNC Symbol;Acc:15456]
ENSECAT00000025780	1.77525	ACO2	aconitase 2, mitochondrial [Source:HGNC Symbol;Acc:118]
ENSECAT00000023110	1.77452	SPDEF	SAM pointed domain containing ets transcription factor [Source:HGNC Symbol;Acc:17257]
ENSECAT00000021450	1.77012	HTATIP2	HIV-1 Tat interactive protein 2, 30kDa [Source:HGNC Symbol;Acc:16637]
ENSECAT00000016461	1.76928	TTC39A	tetratricopeptide repeat domain 39A [Source:HGNC Symbol;Acc:18657]
ENSECAT00000024908	1.76482	MAGIX	MAGI family member, X-linked [Source:HGNC Symbol;Acc:30006]
ENSECAT00000001947	1.76213	GJB6	gap junction protein, beta 6, 30kDa [Source:HGNC Symbol;Acc:4288]
ENSECAT00000021078	1.75803	RADIL	Ras association and DIL domains [Source:HGNC Symbol;Acc:22226]
ENSECAT00000011924	1.75753	NGEF	neuronal guanine nucleotide exchange factor [Source:HGNC Symbol;Acc:7807]
ENSECAT00000020781	1.75626	PDGFC	platelet derived growth factor C [Source:HGNC Symbol;Acc:8801]
ENSECAT00000024118	1.75416	ADCK4	aarF domain containing kinase 4 [Source:HGNC Symbol;Acc:19041]
ENSECAT00000009513	1.75166	TCP11L2	t-complex 11 (mouse)-like 2 [Source:HGNC Symbol;Acc:28627]
ENSECAT00000010409	1.75013	LSM4	LSM4 homolog, U6 small nuclear RNA associated (S. cerevisiae) [Source:HGNC Symbol;Acc:17259]
ENSECAT00000026608	1.74875	TTLL7	tubulin tyrosine ligase-like family, member 7 [Source:HGNC Symbol;Acc:26242]
ENSECAT00000008311	1.74472	AK1	adenylate kinase 1 [Source:HGNC Symbol;Acc:361]
ENSECAT00000018008	1.74084	SMPD2	sphingomyelin phosphodiesterase 2, neutral membrane (neutral sphingomyelinase) [Source:HGNC Symbol;Acc:11121]
ENSECAT00000017715	1.73858	COL18A1	collagen, type XVIII, alpha 1 [Source:HGNC Symbol;Acc:2195]
ENSECAT00000024622	1.73853	LRP10
ENSECAT00000015556	1.73626	PRKCZ	protein kinase C, zeta [Source:HGNC Symbol;Acc:9412]
ENSECAT00000016621	1.73619	AACS	acetoacetyl-CoA synthetase [Source:HGNC Symbol;Acc:21298]
ENSECAT00000015686	1.73215	PPP2R3A	protein phosphatase 2, regulatory subunit B'', alpha [Source:HGNC Symbol;Acc:9307]
ENSECAT00000029013	1.72905	CLDN10	claudin 10 [Source:HGNC Symbol;Acc:2033]
ENSECAT00000017841	1.72745	RNF128	ring finger protein 128 [Source:HGNC Symbol;Acc:21153]
ENSECAT00000020665	1.72374	NLRX1
ENSECAT00000021209	1.71929	ARFIP2	ADP-ribosylation factor interacting protein 2 [Source:HGNC Symbol;Acc:17160]
ENSECAT00000014878	1.71305	VPS45	vacuolar protein sorting 45 homolog (S. cerevisiae) [Source:HGNC Symbol;Acc:14579]
ENSECAT00000007665	1.71027	SPHK2	sphingosine kinase 2 [Source:HGNC Symbol;Acc:18859]
ENSECAT00000003568	1.70824	NEDD4L	neural precursor cell expressed, developmentally down-regulated 4-like [Source:HGNC Symbol;Acc:7728]
ENSECAT00000018389	1.70806	CMTM8	CKLF-like MARVEL transmembrane domain containing 8 [Source:HGNC Symbol;Acc:19179]
ENSECAT00000026369	1.70293	RARS	arginyl-tRNA synthetase [Source:HGNC Symbol;Acc:9870]
ENSECAT00000015655	1.69894	PPP2R3A	protein phosphatase 2, regulatory subunit B'', alpha [Source:HGNC Symbol;Acc:9307]
ENSECAT00000020333	1.6983	ZFP161	zinc finger protein 161 homolog (mouse) [Source:HGNC Symbol;Acc:12860]
ENSECAT00000017151	1.69655	GALNT6	UDP-N-acetyl-alpha-D-galactosamine:polypeptide N-acetylgalactosaminyltransferase 6 (GalNAc-T6) [Source:HGNC Symbol;Acc:4128]
ENSECAT00000012461	1.69517	TMEM128	transmembrane protein 128 [Source:HGNC Symbol;Acc:28201]
ENSECAT00000018400	1.69337	GMCL1	germ cell-less homolog 1 (Drosophila) [Source:HGNC Symbol;Acc:23843]
ENSECAT00000024911	1.68881	PPAP2A	phosphatidic acid phosphatase type 2A [Source:HGNC Symbol;Acc:9228]
ENSECAT00000019513	1.6827	SELENBP1	selenium binding protein 1 [Source:HGNC Symbol;Acc:10719]
ENSECAT00000010490	1.67702	HSPA4L	heat shock 70kDa protein 4-like [Source:HGNC Symbol;Acc:17041]
ENSECAT00000021307	1.67093	AGTPBP1	ATP/GTP binding protein 1 [Source:HGNC Symbol;Acc:17258]
ENSECAT00000009872	1.67032	DYNLT1	dynein, light chain, Tctex-type 1 [Source:HGNC Symbol;Acc:11697]
ENSECAT00000015711	1.66945	PPP2R3A	protein phosphatase 2, regulatory subunit B'', alpha [Source:HGNC Symbol;Acc:9307]
ENSECAT00000010869	1.6691	TCEA3	transcription elongation factor A (SII), 3 [Source:HGNC Symbol;Acc:11615]
ENSECAT00000025484	1.66473	HOMER2	homer homolog 2 (Drosophila) [Source:HGNC Symbol;Acc:17513]
ENSECAT00000021328	1.66345	ALDH1A1	aldehyde dehydrogenase 1 family, member A1 [Source:HGNC Symbol;Acc:402]
ENSECAT00000020568	1.6624	GSTM3	glutathione S-transferase mu 3 (brain) [Source:HGNC Symbol;Acc:4635]
ENSECAT00000005680	1.66185	CLDN12
ENSECAT00000005953	1.65913	CENPV	centromere protein V [Source:HGNC Symbol;Acc:29920]
ENSECAT00000004789	1.65717	B3GALNT1	beta-1,3-N-acetylgalactosaminyltransferase 1 (globoside blood group) [Source:HGNC Symbol;Acc:918]
ENSECAT00000021283	1.65575	AGTPBP1	ATP/GTP binding protein 1 [Source:HGNC Symbol;Acc:17258]
ENSECAT00000019577	1.64203	SELENBP1	selenium binding protein 1 [Source:HGNC Symbol;Acc:10719]
ENSECAT00000003745	1.64086	COX4NB	COX4 neighbor [Source:HGNC Symbol;Acc:7864]
ENSECAT00000023481	1.63873	NCKAP1	NCK-associated protein 1 [Source:HGNC Symbol;Acc:7666]
ENSECAT00000026202	1.63773	TMEM9	transmembrane protein 9 [Source:HGNC Symbol;Acc:18823]
ENSECAT00000010229	1.63636	IFT20	intraflagellar transport 20 homolog (Chlamydomonas) [Source:HGNC Symbol;Acc:30989]
ENSECAT00000014219	1.63265	PRPSAP1	phosphoribosyl pyrophosphate synthetase-associated protein 1 [Source:HGNC Symbol;Acc:9466]
ENSECAT00000016155	1.62925	KLHL22	kelch-like 22 (Drosophila) [Source:HGNC Symbol;Acc:25888]
ENSECAT00000024078	1.62617	PRDX6	peroxiredoxin 6 [Source:HGNC Symbol;Acc:16753]
ENSECAT00000024977	1.62488	SCMH1	sex comb on midleg homolog 1 (Drosophila) [Source:HGNC Symbol;Acc:19003]
ENSECAT00000024240	1.62461	SPAG1	sperm associated antigen 1 [Source:HGNC Symbol;Acc:11212]
ENSECAT00000018099	1.62422	PSMB5	proteasome (prosome, macropain) subunit, beta type, 5 [Source:HGNC Symbol;Acc:9542]
ENSECAT00000000708	1.62092	C16orf55	chromosome 16 open reading frame 55 [Source:HGNC Symbol;Acc:26463]
ENSECAT00000024481	1.62035	C7orf50	chromosome 7 open reading frame 50 [Source:HGNC Symbol;Acc:22421]
ENSECAT00000005537	1.61747	PICK1	protein interacting with PRKCA 1 [Source:HGNC Symbol;Acc:9394]
ENSECAT00000011807	1.61315	TMEM80	transmembrane protein 80 [Source:HGNC Symbol;Acc:27453]
ENSECAT00000010143	1.61261	CD46	CD46 molecule, complement regulatory protein [Source:HGNC Symbol;Acc:6953]
ENSECAT00000022093	1.60493	C21orf2	chromosome 21 open reading frame 2 [Source:HGNC Symbol;Acc:1260]
ENSECAT00000008552	1.60048	MIPEP	mitochondrial intermediate peptidase [Source:HGNC Symbol;Acc:7104]
ENSECAT00000009319	1.59284	SOD1	superoxide dismutase 1, soluble [Source:HGNC Symbol;Acc:11179]
ENSECAT00000026879	1.59178	MTCH1	mitochondrial carrier 1 [Source:HGNC Symbol;Acc:17586]
ENSECAT00000026801	1.59162	ANKRD54	ankyrin repeat domain 54 [Source:HGNC Symbol;Acc:25185]
ENSECAT00000023802	1.59039	CTSF	cathepsin F [Source:HGNC Symbol;Acc:2531]
ENSECAT00000006574	1.58884	RAB11FIP4	RAB11 family interacting protein 4 (class II) [Source:HGNC Symbol;Acc:30267]
ENSECAT00000025919	1.5869	RPS6KA5	ribosomal protein S6 kinase, 90kDa, polypeptide 5 [Source:HGNC Symbol;Acc:10434]
ENSECAT00000009549	1.58618	PINK1	PTEN induced putative kinase 1 [Source:HGNC Symbol;Acc:14581]
ENSECAT00000026035	1.57998	TTC9	tetratricopeptide repeat domain 9 [Source:HGNC Symbol;Acc:20267]
ENSECAT00000013335	1.5785	HSF2	heat shock transcription factor 2 [Source:HGNC Symbol;Acc:5225]
ENSECAT00000008037	1.5759	AKIP1	A kinase (PRKA) interacting protein 1 [Source:HGNC Symbol;Acc:1170]
ENSECAT00000000680	1.57526	VDAC3	voltage-dependent anion channel 3 [Source:HGNC Symbol;Acc:12674]
ENSECAT00000022358	1.57099	DVL1	dishevelled, dsh homolog 1 (Drosophila) [Source:HGNC Symbol;Acc:3084]
ENSECAT00000012065	1.56975	TIMM44	translocase of inner mitochondrial membrane 44 homolog (yeast) [Source:HGNC Symbol;Acc:17316]
ENSECAT00000007841	1.56392	RPA3	replication protein A3, 14kDa [Source:HGNC Symbol;Acc:10291]
ENSECAT00000014432	1.56346	CLPTM1L	CLPTM1-like [Source:HGNC Symbol;Acc:24308]
ENSECAT00000009566	1.55083	TBCA	tubulin folding cofactor A [Source:HGNC Symbol;Acc:11579]
ENSECAT00000018610	1.54961	RAB18	RAB18, member RAS oncogene family [Source:HGNC Symbol;Acc:14244]
ENSECAT00000000769	1.54793	IFITM2	interferon induced transmembrane protein 2 (1-8D) [Source:HGNC Symbol;Acc:5413]
ENSECAT00000014641	1.54702	ASH2L	ash2 (absent, small, or homeotic)-like (Drosophila) [Source:HGNC Symbol;Acc:744]
ENSECAT00000026381	1.54631	KLRG1	killer cell lectin-like receptor subfamily G, member 1 [Source:HGNC Symbol;Acc:6380]
ENSECAT00000007615	1.5457	PIM2	pim-2 oncogene [Source:HGNC Symbol;Acc:8987]
ENSECAT00000010327	1.543	HTRA1	HtrA serine peptidase 1 [Source:HGNC Symbol;Acc:9476]
ENSECAT00000021298	1.5407	TMEM205	transmembrane protein 205 [Source:HGNC Symbol;Acc:29631]
ENSECAT00000000055	1.53316	AIMP2	aminoacyl tRNA synthetase complex-interacting multifunctional protein 2 [Source:HGNC Symbol;Acc:20609]
ENSECAT00000011887	1.53014	NGEF	neuronal guanine nucleotide exchange factor [Source:HGNC Symbol;Acc:7807]
ENSECAT00000014849	1.52987	TSPAN3	tetraspanin 3 [Source:HGNC Symbol;Acc:17752]
ENSECAT00000026347	1.52917	TMEM62	transmembrane protein 62 [Source:HGNC Symbol;Acc:26269]
ENSECAT00000014292	1.52791	PIR	pirin (iron-binding nuclear protein) [Source:HGNC Symbol;Acc:30048]
ENSECAT00000018646	1.52791	CSRP2BP	CSRP2 binding protein [Source:HGNC Symbol;Acc:15904]
ENSECAT00000021993	1.527	BMPR1A	bone morphogenetic protein receptor, type IA [Source:HGNC Symbol;Acc:1076]
ENSECAT00000029033	1.52681	CTNNBIP1	catenin, beta interacting protein 1 [Source:HGNC Symbol;Acc:16913]
ENSECAT00000006302	1.52432	GEMIN4	gem (nuclear organelle) associated protein 4 [Source:HGNC Symbol;Acc:15717]
ENSECAT00000024407	1.52043	IARS2	isoleucyl-tRNA synthetase 2, mitochondrial [Source:HGNC Symbol;Acc:29685]
ENSECAT00000016576	1.51748	PDCL3	phosducin-like 3 [Source:HGNC Symbol;Acc:28860]
ENSECAT00000021104	1.51576	RADIL	Ras association and DIL domains [Source:HGNC Symbol;Acc:22226]
ENSECAT00000021154	1.51564	KDM1A	lysine (K)-specific demethylase 1A [Source:HGNC Symbol;Acc:29079]
ENSECAT00000007969	1.51526	PTPRK	protein tyrosine phosphatase, receptor type, K [Source:HGNC Symbol;Acc:9674]
ENSECAT00000010867	1.5134	P2RY2	purinergic receptor P2Y, G-protein coupled, 2 [Source:HGNC Symbol;Acc:8541]
ENSECAT00000021470	1.5098	NOSTRIN	nitric oxide synthase trafficker [Source:HGNC Symbol;Acc:20203]
ENSECAT00000002710	1.50978	TIMM50	translocase of inner mitochondrial membrane 50 homolog (S. cerevisiae) [Source:HGNC Symbol;Acc:23656]
ENSECAT00000006382	1.5072	THAP11	THAP domain containing 11 [Source:HGNC Symbol;Acc:23194]
ENSECAT00000014297	1.50659	SLC25A5	solute carrier family 25 (mitochondrial carrier; adenine nucleotide translocator), member 5 [Source:HGNC Symbol;Acc:10991]
ENSECAT00000013329	1.50635	HSF2	heat shock transcription factor 2 [Source:HGNC Symbol;Acc:5225]
ENSECAT00000011628	1.50361	ITGB4	integrin, beta 4 [Source:HGNC Symbol;Acc:6158]
ENSECAT00000025986	1.50277	PSMA1
ENSECAT00000012285	1.50131	COX4I1	cytochrome c oxidase subunit IV isoform 1 [Source:HGNC Symbol;Acc:2265]
ENSECAT00000023429	1.50078	NDFIP1	Nedd4 family interacting protein 1 [Source:HGNC Symbol;Acc:17592]
ENSECAT00000023379	1.50072	SLC39A11	solute carrier family 39 (metal ion transporter), member 11 [Source:HGNC Symbol;Acc:14463]
ENSECAT00000014377	1.50059	CLPTM1L	CLPTM1-like [Source:HGNC Symbol;Acc:24308]
