# Supplementary material for: Gene Expression Profiles of the Immuno-Transcriptome in Equine Asthma
Source: Animals (Basel). 2022 Dec 20;13(1):4. doi: 10.3390/ani13010004 (PMC9817691; doi:10.3390/ani13010004)
Supplement: Supplementary file 1 [file animals-13-00004-s001.zip › Table S3.xlsx]

## Sheet: Table S3
Table S3: Differentialy expressed genes between SEA and MEA horses.
Genes UP-REGULATED in SEA group compared to MEA group
Horse Ensembl Transcript ID	Fold Change	GeneSymbol	Description
ENSECAT00000000503	4.72143	TRIB3	tribbles pseudokinase 3
ENSECAT00000003487	5.72538	SERPINB10	serpin family B member 10
ENSECAT00000006456	3.1379	GPR132	G protein-coupled receptor 132
ENSECAT00000007605	3.07052	RELT	RELT TNF receptor
ENSECAT00000008287	2.12037	NFYA	nuclear transcription factor Y subunit alpha
ENSECAT00000009904	1.92753	SLC7A5	solute carrier family 7 member 5
ENSECAT00000010310	2.69832	CHAC1	ChaC glutathione specific gamma-glutamylcyclotransferase 1
ENSECAT00000010557	2.13912	PPP1R15A	protein phosphatase 1 regulatory subunit 15A
ENSECAT00000012105	3.01846	CD1C	CD1c molecule
ENSECAT00000013507	2.55902	PNPLA8	patatin like phospholipase domain containing 8
ENSECAT00000013604	2.06458	ZBTB10	zinc finger and BTB domain containing 10
ENSECAT00000014965	3.90935	EGR1	early growth response 1
ENSECAT00000015608	2.69902	MAP3K14	mitogen-activated protein kinase kinase kinase 14
ENSECAT00000016664	2.20365	NUP98	nucleoporin 98 and 96 precursor
ENSECAT00000022781	1.85549	TECPR2	tectonin beta-propeller repeat containing 2
ENSECAT00000022829	1.76041	TECPR2	tectonin beta-propeller repeat containing 2
ENSECAT00000023712	3.38362	SLAMF9	SLAM family member 9
ENSECAT00000025693	2.46824	ASGR2	asialoglycoprotein receptor 2
ENSECAT00000025715	5.81037	MMP1	matrix metallopeptidase 1
ENSECAT00000024166	2.89945	CD1E	Leukocyte Differentiation Antigen
Genes DOWN-REGULATED in SEA group compared to MEA group
Horse Ensembl Transcript ID	Fold Change	GeneSymbol	Description
ENSECAT00000023747	2.05465	BNIPL	BCL2 interacting protein like
ENSECAT00000010073	1.96884	EXOC3L4	exocyst complex component 3 like 4
ENSECAT00000011071	1.86174	TREX1	three prime repair exonuclease 1
